# Supplementary material for: Rice straw-derived smoke water promotes rice root growth under phosphorus deficiency by modulating oxidative stress and photosynthetic gene expression
Source: Sci Rep. 2023 Sep 8;13:14802. doi: 10.1038/s41598-023-41987-5 (PMC10491667; doi:10.1038/s41598-023-41987-5)
Supplement: Supplementary file 2 — Supplementary Table S1. [file 41598_2023_41987_MOESM2_ESM.xlsx]

## Sheet: DEG list
Table S1. List of differentially expressed genes and expression levels (log2FC and pval) of DEGs.
(+S.HP vs -S.HP)_up	(+S.HP vs -S.HP)_down	(+S.LP vs -S.LP)_up	(+S.LP vs -S.LP)_down	(-S.LP vs -S.HP)_up	(-S.LP vs -S.HP)_down
Os09g0260200	Os04g0554900	Os09g0260200	Os08g0457100	Os08g0457100	Os06g0565200
Os12g0434400	Os06g0494250	Os02g0329933	Os03g0336100	Os03g0213150	Os06g0559400
Os01g0116800	Os04g0181901	Os12g0434400	Os04g0554900	Os05g0365600	Os02g0329933
Os01g0945650	Os07g0534600	Os04g0690600	Os03g0122500	Os03g0693900	Os05g0191500
Os03g0795350	Os05g0457300	Os01g0837600	Os09g0572500	Os03g0795350	Os04g0690600
Os01g0604550	Os02g0217400	Os03g0702400	Os08g0103700	Os07g0533000	Os05g0550600
Os12g0545400	Os04g0447400	Os01g0761400	Os12g0568100	Os03g0799050	Os01g0837600
Os09g0468600	Os01g0126401	Os03g0795350	Os04g0370100	Os09g0468600	Os01g0880350
Os06g0215500	Os07g0284950	Os10g0341401	Os08g0517800	Os03g0332201	Os01g0268600
Os03g0746900	Os04g0390800	Os03g0361700	Os10g0175700	Os02g0220100	Os02g0159900
Os07g0531200	Os08g0413000	Os06g0195150	Os04g0130433	Os07g0105800	Os08g0413000
Os06g0215750	Os03g0361700	Os09g0485050	Os04g0369000	Os11g0249600	Os03g0361700
Os09g0457800	Os02g0148700	Os08g0427600	Os03g0732000	Os05g0378200	Os09g0485050
Os01g0804200	Os09g0548700	Os09g0457800	Os01g0920800	Os09g0491612	Os08g0427600
Os03g0158000	Os11g0302750	Os03g0298501	Os04g0379700	Os03g0104901	Os09g0482700
Os10g0525200	Os06g0231400	Os01g0804200	Os04g0447400	Os06g0718000	Os04g0571450
Os08g0388900	Os09g0329000	Os03g0158000	Os02g0655200	Os02g0685200	Os06g0104800
Os06g0718000	Os12g0264800	Os10g0525200	Os08g0486933	Os02g0626600	Os11g0518300
Os02g0160300	Os03g0328600	Os03g0687700	Os03g0568400	Os01g0756700	Os07g0539950
Os01g0111600	Os02g0594300	Os11g0518300	Os07g0533000	Os02g0205700	Os03g0293700
Os02g0205700	Os01g0660100	Os01g0111600	Os05g0403200	Os11g0195600	Os01g0336300
Os02g0772200	Os01g0968200	Os10g0542750	Os02g0452550	Os05g0595200	Os05g0376800
Os03g0760300	Os11g0567800	Os11g0147901	Os07g0284950	Os01g0743732	Os02g0783000
Os01g0743732	Os01g0336300	Os12g0491800	Os02g0159900	Os07g0646400	Os08g0352100
Os07g0646400	Os09g0358050	Os03g0760300	Os09g0468600	Os07g0153000	Os07g0625600
Os01g0760800	Os01g0133700	Os01g0760800	Os06g0279350	Os11g0142300	Os07g0625500
Os08g0419100	Os08g0352100	Os07g0603700	Os09g0339000	Os10g0118200	Os01g0864100
Os05g0560100	Os05g0418800	Os08g0180950	Os04g0390800	Os12g0128450	Os12g0579450
Os11g0154900	Os02g0267975	Os02g0783000	Os02g0740800	Os02g0553400	Os05g0410601
Os06g0241100	Os07g0625500	Os06g0252800	Os12g0156100	Os01g0606000	Os03g0859550
Os04g0480200	Os09g0329800	Os05g0560100	Os11g0284950	Os01g0701100	Os01g0705200
Os08g0480050	Os08g0372700	Os09g0472900	Os03g0812400	Os12g0109750	Os10g0372366
Os01g0692050	Os07g0440700	Os11g0154900	Os11g0454800	Os11g0123066	Os10g0413700
Os01g0935450	Os12g0115300	Os07g0540500	Os03g0332201	Os02g0738750	Os10g0560400
Os02g0211100	Os02g0268500	Os07g0625500	Os01g0200200	Os08g0193900	Os01g0137150
Os07g0214600	Os08g0156100	Os01g0864100	Os10g0549500	Os01g0847250	Os07g0404900
Os03g0845300	Os02g0183900	Os09g0515550	Os04g0137883	Os08g0372700	Os02g0577900
Os06g0492750	Os03g0245901	Os01g0216150	Os09g0548700	Os11g0233000	Os04g0654400
Os06g0141100	Os04g0367201	Os10g0560400	Os10g0483700	Os03g0338800	Os04g0179700
Os02g0219950	Os06g0336150	Os09g0243200	Os11g0302750	Os01g0780600	Os01g0940600
Os09g0492900	Os06g0281300	Os03g0103033	Os12g0264800	Os01g0935450	Os09g0464066
Os04g0153000	Os09g0114700	Os04g0480200	Os02g0772100	Os06g0528700	Os02g0727400
Os09g0567600	Os01g0760900	Os08g0480050	Os04g0447950	Os03g0430575	Os06g0533700
Os01g0637800	Os04g0366200	Os01g0692050	Os03g0234500	Os06g0141100	Os07g0673400
Os07g0633450	Os06g0287200	Os02g0123801	Os08g0114100	Os01g0574550	Os08g0379400
Os09g0382120	Os05g0232200	Os08g0419000	Os01g0968200	Os09g0567600	Os03g0118600
Os05g0440201	Os05g0524550	Os07g0404900	Os11g0567800	Os01g0115950	Os10g0394700
Os01g0369200	Os02g0834700	Os03g0845300	Os06g0235500	Os12g0221501	Os03g0696150
Os01g0382900	Os10g0344000	Os01g0635200	Os11g0691650	Os04g0394100	Os01g0608000
Os11g0129500	Os04g0534600	Os04g0179700	Os03g0437100	Os05g0588850	Os06g0641550
Os04g0573000	Os02g0744000	Os11g0244100	Os11g0340477	Os07g0640300	Os01g0369950
Os05g0387300	Os06g0571800	Os06g0105100	Os07g0153000	Os01g0793600	Os03g0860100
Os03g0313100	Os09g0482860	Os01g0941500	Os10g0118200	Os05g0468550	Os09g0115466
Os01g0601675	Os01g0785400	Os09g0464066	Os08g0220400	Os01g0879300	Os04g0534600
Os08g0545500	Os05g0490900	Os01g0305900	Os11g0493700	Os05g0213100	Os02g0216000
Os10g0393800	Os11g0596200	Os09g0492900	Os11g0250400	Os02g0108900	Os02g0216400
Os08g0307601	Os01g0954900	Os07g0673400	Os04g0469300	Os02g0325800	Os08g0281500
Os08g0174000	Os05g0470900	Os04g0153000	Os05g0220500	Os02g0569000	Os02g0744000
Os08g0338500	Os03g0165900	Os01g0637800	Os01g0336300	Os10g0393800	Os04g0584700
Os12g0171900	Os04g0121100	Os08g0206500	Os01g0133700	Os06g0325350	Os01g0283400
Os10g0158400	Os07g0628700	Os01g0369200	Os03g0357500	Os07g0495300	Os11g0604500
Os06g0687200	Os04g0607600	Os01g0713800	Os10g0562550	Os04g0179100	Os05g0153200
Os01g0354450	Os03g0368950	Os03g0696150	Os08g0352100	Os04g0326000	Os04g0550300
Os11g0235400	Os11g0687200	Os02g0592000	Os09g0463100	Os09g0482860	Os08g0248400
Os04g0293300	Os11g0541400	Os01g0586800	Os01g0701100	Os02g0665250	Os05g0227901
Os07g0580700	Os07g0170200	Os05g0102000	Os02g0267975	Os11g0235400	Os03g0165900
Os07g0117900	Os04g0273600	Os04g0573000	Os08g0235600	Os10g0562900	Os02g0113400
Os12g0419700	Os08g0545101	Os06g0487380	Os02g0560600	Os02g0736700	Os02g0505700
Os09g0555150	Os03g0658800	Os01g0793600	Os12g0109750	Os09g0491789	Os01g0890950
Os05g0104700	Os03g0108300	Os06g0192001	Os08g0566250	Os01g0954900	Os11g0687200
Os08g0260800	Os11g0691100	Os05g0387300	Os08g0124050	Os10g0530500	Os04g0627900
Os08g0536200	Os02g0326700	Os01g0609700	Os01g0878750	Os02g0510400	Os08g0260800
Os12g0640200	Os12g0274750	Os08g0508800	Os04g0570500	Os09g0569780	Os05g0151000
Os09g0562750	Os01g0959900	Os08g0545500	Os05g0552550	Os04g0121100	Os04g0481300
Os01g0145000	Os05g0202800	Os01g0369950	Os07g0248550	Os03g0220200	Os09g0530200
Os10g0162856	Os02g0635800	Os07g0627500	Os02g0549850	Os09g0341500	Os10g0480900
Os01g0661750	Os06g0132400	Os06g0254901	Os09g0329800	Os08g0299300	Os04g0584550
Os03g0666800	Os05g0579600	Os03g0860100	Os08g0372700	Os08g0131300	Os09g0453200
Os10g0361900	Os01g0735300	Os06g0711200	Os02g0251900	Os02g0177633	Os04g0273600
Os06g0216000	Os08g0105901	Os04g0500600	Os07g0440700	Os03g0336900	Os01g0706800
Os05g0261001	Os05g0524732	Os10g0393800	Os12g0115300	Os10g0162856	Os01g0952900
Os11g0164900	Os12g0166600	Os08g0307601	Os02g0268500	Os11g0456050	Os02g0618000
Os04g0597501	Os03g0138700	Os08g0437300	Os05g0520401	Os02g0299000	Os08g0545101
Os10g0528150	Os01g0695800	Os08g0174100	Os02g0560200	Os03g0793950	Os11g0604900
Os01g0884350	Os05g0546400	Os02g0216000	Os02g0271000	Os03g0658800	Os06g0294950
Os10g0389300	Os02g0779650	Os08g0174000	Os04g0369066	Os10g0191100	Os07g0687900
Os07g0190600	Os08g0167400	Os08g0338500	Os05g0591400	Os07g0646200	Os02g0525501
Os08g0240566	Os02g0286933	Os08g0549900	Os04g0673800	Os05g0114050	Os10g0509600
Os01g0944500	Os07g0214900	Os07g0580766	Os01g0364800	Os04g0556600	Os12g0274750
Os06g0215925	Os02g0721100	Os05g0417700	Os02g0539200	Os06g0217300	Os10g0543400
Os07g0409500	Os05g0408800	Os01g0263900	Os06g0267900	Os10g0389300	Os01g0959900
Os03g0181550	Os12g0228700	Os10g0158400	Os04g0354600	Os10g0469300	Os01g0116901
Os12g0178000	Os08g0566600	Os06g0687200	Os04g0281900	Os08g0240566	Os05g0579600
Os10g0400500	Os06g0325900	Os11g0604500	Os07g0117350	Os06g0562300	Os12g0521101
Os05g0212900	Os01g0512400	Os01g0559825	Os06g0324300	Os10g0400500	Os03g0621400
Os08g0368333	Os10g0327050	Os06g0486900	Os03g0661250	Os11g0672400	Os11g0470500
Os05g0145100	Os10g0128400	Os12g0565800	Os01g0912850	Os05g0212900	Os11g0187001
Os10g0368200	Os04g0561800	Os08g0248400	Os09g0268300	Os01g0667550	Os08g0167400
Os08g0254300	Os04g0481800	Os07g0604600	Os03g0430575	Os05g0544600	Os06g0520733
Os11g0696900	Os02g0829850	Os06g0201500	Os08g0502000	Os09g0261100	Os07g0214900
Os05g0382200	Os06g0295300	Os01g0939450	Os06g0336150	Os02g0325300	Os07g0669500
Os02g0521100	Os02g0219000	Os07g0117900	Os06g0355300	Os03g0643100	Os01g0280500
Os02g0601500	Os12g0501900	Os03g0399900	Os08g0379400	Os11g0198900	Os06g0234300
Os05g0518000	Os02g0142800	Os01g0890950	Os02g0728001	Os04g0643350	Os01g0843432
Os06g0554200	Os12g0479150	Os03g0368950	Os06g0281300	Os08g0254300	Os06g0251100
Os11g0638700	Os07g0629300	Os04g0611700	Os01g0357500	Os11g0696900	Os11g0153100
Os06g0249350	Os07g0243800	Os07g0217600	Os04g0307500	Os05g0382200	Os10g0463200
Os12g0282400	Os01g0511600	Os08g0260800	Os01g0740300	Os06g0325900	Os07g0143000
Os02g0808800	Os05g0445650	Os01g0524251	Os09g0114700	Os06g0554200	Os02g0594232
Os05g0166600	Os05g0249100	Os12g0640200	Os09g0552600	Os01g0701600	Os03g0150200
Os06g0216100	Os05g0450300	Os09g0530200	Os09g0131200	Os09g0572000	Os01g0936000
Os04g0635650	Os12g0105300	Os06g0540050	Os01g0760900	Os09g0433900	Os01g0308600
Os07g0587300	Os09g0471600	Os09g0453200	Os04g0202800	Os07g0208700	Os04g0179200
Os09g0518000	Os02g0192001	Os09g0562750	Os07g0640300	Os01g0532300	Os01g0645400
Os07g0130800	Os12g0218300	Os10g0162856	Os01g0785300	Os11g0437800	Os03g0788000
Os06g0675900	Os03g0267000	Os01g0661750	Os04g0600900	Os10g0163370	Os06g0315601
Os04g0669300	Os12g0169600	Os12g0143800	Os04g0366200	Os04g0488400	Os11g0443700
Os10g0529450	Os11g0236200	Os10g0361900	Os05g0129800	Os04g0101550	Os10g0452300
Os10g0452300	Os04g0598300	Os06g0216000	Os05g0524550	Os02g0808800	Os03g0231650
Os12g0155100	Os07g0298900	Os05g0261001	Os06g0263801	Os01g0724400	Os11g0109400
Os03g0231650	Os10g0420400	Os04g0597501	Os04g0456100	Os11g0695800	Os10g0569500
Os10g0469600	Os04g0272200	Os10g0528150	Os10g0344000	Os01g0705700	Os01g0633400
Os06g0662550	Os03g0415351	Os09g0547500	Os08g0537200	Os10g0144700	Os03g0267000
Os03g0371000	Os05g0524600	Os01g0116901	Os10g0344500	Os07g0587300	Os12g0169600
Os03g0140100	Os01g0912700	Os03g0204500	Os06g0360300	Os09g0485950	Os04g0280500
Os04g0584750	Os09g0424200	Os07g0190600	Os08g0393700	Os08g0530066	Os02g0178300
Os03g0112900	Os02g0191650	Os08g0240566	Os04g0104900	Os07g0629300	Os06g0689483
Os07g0575600	Os05g0590000	Os01g0944500	Os02g0737200	Os06g0663000	Os09g0246300
Os06g0689700	Os06g0235000	Os06g0215925	Os12g0441300	Os09g0449500	Os09g0448200
Os06g0507300	Os03g0805600	Os06g0607900	Os08g0501700	Os07g0243800	Os09g0459450
Os01g0721300	Os02g0184700	Os07g0409500	Os02g0665250	Os04g0632100	Os06g0674100
Os03g0339300	Os02g0780000	Os03g0246100	Os06g0265400	Os05g0191800	Os07g0237900
Os10g0468301	Os02g0185400	Os10g0400500	Os01g0785400	Os04g0669300	Os08g0536341
Os06g0689483	Os01g0633500	Os08g0539200	Os07g0688700	Os07g0617901	Os01g0730500
Os11g0671950	Os08g0140300	Os05g0199800	Os04g0464400	Os03g0593600	Os02g0780000
Os07g0169700	Os03g0844900	Os03g0791200	Os04g0477025	Os07g0605350	Os04g0664500
Os04g0507700	Os12g0479300	Os02g0114900	Os05g0490900	Os07g0681300	Os05g0498200
Os09g0499400	Os06g0220200	Os07g0672566	Os02g0736700	Os10g0476500	Os09g0292900
Os06g0145600	Os02g0587800	Os05g0123000	Os01g0954900	Os02g0587300	Os05g0321600
Os07g0272800	Os06g0641575	Os05g0145100	Os08g0170400	Os09g0328600	Os01g0172701
Os06g0551800	Os11g0664800	Os10g0368200	Os09g0275200	Os01g0603500	Os06g0147250
Os01g0606400	Os10g0509900	Os07g0669500	Os02g0719266	Os04g0497300	Os06g0697500
Os02g0318200	Os10g0110600	Os04g0412100	Os05g0470900	Os03g0410000	Os10g0536500
Os10g0162980	Os06g0697500	Os11g0696900	Os04g0121100	Os04g0584750	Os02g0156500
Os01g0674400	Os12g0115100	Os02g0521100	Os01g0254850	Os01g0632000	Os11g0250600
Os10g0392900	Os02g0156500	Os02g0601500	Os09g0341500	Os11g0236200	Os04g0688600
Os05g0116500	Os01g0677900	Os06g0251100	Os07g0628700	Os01g0632100	Os03g0136700
Os03g0347900	Os01g0795100	Os05g0518000	Os02g0727966	Os05g0469600	Os01g0608200
Os10g0474000	Os01g0187300	Os04g0561800	Os04g0607600	Os05g0466100	Os03g0259500
Os04g0302900	Os11g0702400	Os12g0282400	Os08g0299300	Os04g0598300	Os04g0508000
Os08g0518800	Os02g0280700	Os02g0808800	Os11g0687200	Os12g0248600	Os12g0111800
Os11g0210600	Os12g0232300	Os03g0639400	Os12g0532600	Os09g0313600	Os06g0704700
Os02g0209400	Os03g0259500	Os01g0936000	Os05g0348100	Os06g0569500	Os01g0276900
Os11g0672200	Os09g0414701	Os01g0308600	Os11g0541400	Os04g0458000	Os06g0200800
Os05g0514800	Os11g0701200	Os05g0166600	Os04g0684100	Os08g0205500	Os05g0239350
Os12g0226900	Os06g0522100	Os04g0179200	Os02g0270200	Os10g0515400	Os05g0421900
Os01g0891100	Os12g0111800	Os06g0216100	Os10g0570200	Os03g0702500	Os03g0340100
Os11g0623800	Os06g0240050	Os04g0635650	Os04g0273600	Os05g0420750	Os01g0627450
Os10g0542700	Os02g0155600	Os07g0130800	Os01g0952900	Os01g0212700	Os05g0375466
Os01g0137282	Os01g0348800	Os08g0173700	Os03g0161950	Os02g0184700	Os01g0175600
Os06g0158050	Os06g0285200	Os04g0516600	Os06g0295000	Os02g0187300	Os04g0412200
Os03g0145600	Os09g0341100	Os02g0130200	Os07g0648100	Os05g0208100	Os04g0612000
Os05g0137000	Os04g0688500	Os10g0529450	Os04g0617200	Os03g0387300	Os07g0273301
Os04g0475400	Os02g0163533	Os12g0155100	Os02g0155900	Os09g0555100	Os02g0527950
Os07g0108100	Os10g0326900	Os03g0231650	Os08g0404500	Os03g0573500	Os02g0193933
Os08g0508000	Os01g0748950	Os05g0368000	Os04g0176400	Os10g0392900	Os02g0710201
Os03g0650200	Os04g0574500	Os06g0104900	Os08g0137400	Os01g0206700	Os02g0208675
Os10g0578950	Os06g0176500	Os01g0132200	Os03g0658800	Os11g0289700	Os03g0664800
Os12g0217400	Os10g0551900	Os08g0459700	Os03g0108300	Os09g0568700	Os06g0534900
Os10g0523201	Os03g0159600	Os10g0469600	Os11g0691100	Os06g0336350	Os10g0340301
Os01g0546100	Os06g0661733	Os04g0204200	Os10g0191100	Os11g0210600	Os03g0603200
Os06g0501900	Os06g0177700	Os06g0662550	Os06g0212400	Os01g0304100	Os01g0640100
Os06g0200800	Os08g0553050	Os02g0511100	Os02g0326700	Os12g0226900	Os08g0241300
Os03g0670366	Os10g0135100	Os03g0371000	Os07g0495150	Os01g0891100	Os01g0676200
Os06g0349750	Os02g0710201	Os10g0569500	Os06g0519400	Os08g0280150	Os09g0135100
Os07g0130200	Os01g0128100	Os01g0633400	Os01g0959900	Os11g0136600	Os03g0318150
Os12g0153200	Os03g0197100	Os05g0130300	Os09g0376600	Os11g0465200	Os07g0258501
Os01g0627450	Os05g0476400	Os03g0267000	Os05g0202800	Os11g0623800	Os11g0459600
Os09g0511200	Os04g0648400	Os12g0634900	Os06g0188700	Os06g0158050	Os04g0465750
Os01g0175600	Os02g0183500	Os06g0670300	Os01g0197700	Os05g0372300	Os07g0237700
Os02g0527950	Os02g0507100	Os05g0515500	Os01g0735300	Os03g0145600	Os12g0236200
Os06g0158900	Os02g0815300	Os11g0228600	Os12g0515800	Os12g0232300	Os11g0687100
Os02g0504000	Os04g0399800	Os06g0569500	Os06g0562300	Os05g0137000	Os07g0243150
Os04g0623550	Os09g0528000	Os06g0507300	Os05g0524732	Os03g0848250	Os01g0959200
Os01g0156300	Os11g0687100	Os01g0721300	Os05g0546400	Os05g0505383	Os04g0151700
Os02g0193933	Os04g0271700	Os02g0178300	Os02g0632900	Os01g0802600	Os03g0660000
Os01g0627701	Os07g0243150	Os03g0339300	Os05g0544600	Os12g0608700	Os03g0757100
Os06g0518300	Os01g0959200	Os06g0689483	Os08g0474000	Os05g0498333	Os09g0439500
Os03g0664800	Os09g0439500	Os11g0702200	Os08g0230900	Os02g0155600	Os05g0584300
Os03g0619800	Os09g0468650	Os11g0671950	Os09g0261100	Os01g0919200	Os11g0437600
Os10g0340301	Os10g0474800	Os01g0902800	Os02g0779650	Os06g0349750	Os09g0468650
Os05g0545300	Os05g0590201	Os07g0169700	Os08g0167400	Os09g0341100	Os01g0932500
Os05g0269200	Os02g0697500	Os09g0246300	Os02g0286933	Os01g0224166	Os11g0540600
Os11g0146100	Os08g0544400	Os04g0507700	Os02g0325300	Os11g0141500	Os04g0670700
Os03g0603200	Os01g0201275	Os05g0530701	Os03g0624300	Os09g0511200	Os05g0517600
Os03g0305150	Os09g0451400	Os04g0653700	Os11g0198900	Os01g0910400	Os01g0201275
Os09g0135100	Os02g0686800	Os09g0499400	Os04g0643350	Os04g0583900	Os08g0529000
Os12g0154800	Os12g0237900	Os08g0536341	Os08g0470000	Os10g0391400	Os06g0537300
Os01g0546000	Os10g0152000	Os06g0264432	Os12g0607800	Os03g0805766	Os01g0673400
Os06g0643750	Os11g0241100	Os02g0318200	Os05g0408800	Os09g0546200	Os11g0586200
Os02g0613100	Os10g0507700	Os10g0349400	Os12g0228700	Os05g0542001	Os05g0552700
Os04g0345800	Os01g0613800	Os10g0162980	Os12g0564400	Os01g0627701	Os11g0549620
Os01g0866500	Os03g0625300	Os01g0674400	Os01g0226700	Os05g0579200	Os04g0581100
Os12g0488900	Os06g0613600	Os09g0568700	Os08g0254300	Os05g0476400	Os08g0240000
Os02g0627900	Os10g0503300	Os06g0147250	Os08g0273000	Os04g0648400	Os05g0479025
Os01g0932500	Os06g0633375	Os02g0209400	Os02g0301650	Os05g0469800	Os08g0521200
Os05g0128350	Os04g0387000	Os11g0672200	Os06g0601600	Os06g0719900	Os01g0879200
Os01g0620301	Os01g0581300	Os05g0514800	Os08g0566600	Os02g0571100	Os01g0784200
Os11g0641500	Os01g0564532	Os07g0540600	Os05g0382200	Os01g0777650	Os05g0105800
Os12g0150500	Os04g0585900	Os12g0226900	Os06g0325900	Os11g0658950	Os08g0374400
Os07g0214300	Os04g0602100	Os11g0637200	Os05g0518750	Os11g0142400	Os07g0116900
Os01g0609200	Os04g0182850	Os09g0255400	Os07g0528200	Os08g0189400	Os05g0586050
Os10g0439800	Os02g0658000	Os10g0542700	Os06g0133300	Os04g0481700	Os06g0487620
Os08g0529000	Os12g0178300	Os04g0475400	Os05g0512301	Os12g0154800	Os08g0171800
Os01g0716450	Os06g0141600	Os04g0508000	Os04g0118700	Os03g0850200	Os06g0155750
Os08g0240000	Os10g0450400	Os12g0111800	Os10g0327050	Os06g0643750	Os09g0502950
Os01g0241400	Os12g0292301	Os09g0327000	Os08g0157850	Os08g0160600	Os01g0962100
Os04g0458600	Os08g0566700	Os08g0508000	Os12g0455100	Os04g0271450	Os08g0390700
Os10g0337400	Os08g0162600	Os03g0650200	Os08g0360300	Os03g0645900	Os07g0670200
Os06g0494400	Os02g0823700	Os01g0276900	Os10g0128400	Os11g0151800	Os04g0577337
Os03g0373500	Os06g0226500	Os01g0546100	Os01g0701600	Os03g0430500	Os01g0881800
Os11g0425100	Os08g0276100	Os06g0501900	Os02g0829850	Os05g0590201	Os05g0596000
Os04g0341500	Os02g0596300	Os06g0200800	Os09g0433900	Os11g0286800	Os05g0292800
Os01g0160800	Os06g0181700	Os02g0571900	Os06g0295300	Os02g0518000	Os06g0498800
Os10g0528651	Os01g0226666	Os06g0349750	Os11g0179500	Os06g0481400	Os02g0134400
Os06g0698812	Os01g0926350	Os07g0130200	Os04g0657500	Os12g0100700	Os03g0158800
Os01g0800900	Os01g0319200	Os12g0153200	Os12g0499700	Os09g0422550	Os06g0335950
Os05g0555600	Os05g0519700	Os01g0627450	Os02g0594232	Os08g0544400	Os02g0620500
Os01g0548750	Os07g0107583	Os05g0375466	Os10g0163370	Os12g0150500	Os06g0698711
Os07g0621600	Os03g0785200	Os01g0175600	Os06g0165300	Os02g0595200	Os08g0235550
Os01g0891700	Os11g0683500	Os04g0127800	Os11g0291900	Os02g0503700	Os09g0545300
Os01g0863800	Os11g0457300	Os01g0571300	Os01g0724400	Os04g0623650	Os03g0137350
Os10g0527900	Os03g0449200	Os11g0473832	Os03g0808000	Os10g0473200	Os03g0425300
Os04g0119800	Os08g0126100	Os02g0527950	Os01g0389200	Os02g0114150	Os03g0126850
Os07g0165650	Os01g0101900	Os06g0661733	Os05g0550100	Os01g0225500	Os08g0156000
Os01g0869400	Os11g0156050	Os11g0639400	Os02g0694800	Os02g0193300	Os11g0133001
Os03g0396200	Os07g0449700	Os02g0484950	Os02g0566000	Os04g0643401	Os03g0659200
Os04g0614500	Os10g0533500	Os02g0504000	Os09g0485950	Os09g0429500	Os10g0466800
Os12g0500500	Os05g0435300	Os03g0305400	Os07g0243800	Os08g0383800	Os09g0115900
Os03g0790500	Os01g0928400	Os05g0360900	Os02g0219300	Os02g0584200	Os05g0478800
Os05g0424700	Os01g0226600	Os01g0156300	Os05g0191800	Os11g0100800	Os09g0503000
Os09g0493000	Os08g0156000	Os02g0503500	Os08g0111800	Os09g0441100	Os08g0545700
Os12g0638300	Os12g0637800	Os06g0518300	Os07g0617901	Os08g0230800	Os10g0198300
Os05g0129400	Os07g0171100	Os08g0555700	Os01g0511600	Os04g0585900	Os08g0487100
Os01g0767966	Os08g0151900	Os04g0445900	Os12g0561900	Os09g0331100	Os06g0316300
Os05g0181650	Os01g0343100	Os08g0109250	Os03g0147550	Os04g0330200	Os03g0663500
Os07g0638300	Os03g0132900	Os03g0664800	Os06g0230100	Os09g0355400	Os11g0701000
Os01g0369800	Os09g0279400	Os03g0777000	Os05g0249100	Os02g0143350	Os02g0137700
Os05g0385400	Os01g0688300	Os03g0619800	Os02g0323600	Os05g0168200	Os01g0136700
Os03g0702100	Os09g0107400	Os10g0340301	Os12g0603300	Os02g0702100	Os11g0228201
Os06g0146700	Os07g0212200	Os05g0545300	Os09g0425500	Os02g0517333	Os02g0148000
Os11g0133001	Os11g0622700	Os02g0571100	Os12g0105300	Os06g0627500	Os07g0553000
Os05g0217800	Os03g0251350	Os05g0269200	Os12g0510750	Os04g0558700	Os06g0590800
Os05g0421450	Os10g0198300	Os06g0318600	Os02g0587300	Os01g0305300	Os12g0622850
Os03g0128800	Os02g0268600	Os11g0146100	Os02g0697550	Os10g0425400	Os01g0942300
Os01g0631800	Os05g0399400	Os03g0603200	Os09g0471600	Os03g0739700	Os03g0347500
Os01g0286100	Os03g0824600	Os11g0142400	Os11g0626700	Os03g0748100	Os04g0525200
Os12g0130500	Os09g0517000	Os05g0195000	Os12g0218300	Os01g0206300	Os03g0584400
Os12g0599800	Os11g0694150	Os10g0555651	Os08g0209000	Os01g0300400	Os01g0698900
Os08g0545700	Os03g0729800	Os03g0305150	Os01g0858200	Os09g0493000	Os11g0173550
Os06g0191800	Os02g0764400	Os09g0135100	Os02g0568200	Os09g0329200	Os03g0611100
Os01g0533850	Os06g0568600	Os11g0459600	Os02g0585650	Os11g0457300	Os01g0608300
Os03g0663500	Os08g0189850	Os01g0546000	Os12g0169600	Os09g0298100	Os11g0538400
Os02g0639300	Os02g0520000	Os03g0655100	Os03g0389400	Os01g0101900	Os01g0786601
Os09g0518266	Os06g0222100	Os02g0613100	Os05g0469600	Os01g0650100	Os01g0310600
Os03g0712800	Os05g0559350	Os01g0866500	Os04g0598300	Os07g0449700	Os02g0630000
Os01g0694500	Os11g0173366	Os03g0757100	Os05g0156900	Os01g0733001	Os11g0434800
Os07g0686800	Os03g0360600	Os03g0126300	Os12g0248600	Os01g0283600	Os06g0329350
Os01g0176100	Os03g0347500	Os07g0668500	Os10g0420400	Os05g0590300	Os01g0159000
Os02g0178200	Os02g0662300	Os01g0932500	Os04g0272200	Os03g0648600	Os11g0112200
Os07g0553000	Os03g0611100	Os05g0128350	Os02g0323000	Os01g0226600	Os02g0288400
Os01g0942300	Os04g0228600	Os01g0620301	Os05g0524600	Os10g0174751	Os09g0491852
Os02g0159850	Os06g0493100	Os12g0267100	Os01g0304400	Os01g0110050	Os09g0435700
Os12g0464400	Os11g0241000	Os06g0185966	Os01g0912700	Os08g0434150	Os09g0512000
Os01g0939100	Os10g0420266	Os12g0150500	Os09g0424200	Os12g0470700	Os03g0725200
Os07g0194300	Os01g0525500	Os07g0214300	Os08g0138100	Os08g0151900	Os01g0444100
Os01g0698900	Os04g0523500	Os01g0609200	Os04g0634600	Os04g0172400	Os10g0186200
Os03g0734500	Os11g0159900	Os10g0439800	Os02g0286891	Os05g0217800	Os06g0109801
Os03g0572250	Os06g0524900	Os08g0529000	Os12g0532500	Os02g0736900	Os02g0797100
Os09g0427125	Os06g0290701	Os06g0537300	Os01g0153800	Os01g0185350	Os06g0662150
Os06g0147300	Os12g0614200	Os08g0480200	Os05g0590000	Os08g0324300	Os11g0569733
Os02g0807900	Os11g0112200	Os02g0570400	Os05g0403000	Os05g0400200	Os04g0448700
Os12g0608633	Os02g0230250	Os04g0581100	Os09g0567201	Os01g0631800	Os01g0522100
Os01g0548600	Os02g0101500	Os08g0532800	Os06g0235000	Os09g0107400	Os08g0233000
Os03g0638400	Os09g0435700	Os08g0240000	Os03g0805600	Os10g0378000	Os08g0155900
Os06g0103100	Os11g0479000	Os04g0607250	Os01g0117100	Os11g0444000	Os08g0130400
Os02g0288400	Os06g0315000	Os06g0320200	Os02g0184700	Os12g0599800	Os09g0388550
Os10g0494300	Os05g0457200	Os01g0241400	Os02g0780000	Os01g0202800	Os08g0414900
Os06g0289200	Os12g0291066	Os08g0102400	Os02g0185400	Os07g0575700	Os06g0550901
Os09g0491852	Os08g0198000	Os10g0506200	Os01g0633500	Os04g0416900	Os06g0296900
Os12g0135051	Os09g0536300	Os06g0494400	Os04g0664600	Os06g0212900	Os10g0467000
Os04g0451700	Os04g0587751	Os10g0503300	Os01g0561800	Os05g0521900	Os06g0566201
Os11g0152025	Os08g0105400	Os11g0425100	Os05g0208100	Os09g0555800	Os02g0600200
Os07g0591700	Os08g0203400	Os04g0669600	Os11g0655200	Os12g0127800	Os11g0444900
Os03g0820400	Os01g0525350	Os04g0387000	Os12g0479300	Os10g0190100	Os03g0643250
Os10g0530600	Os01g0866400	Os03g0748300	Os10g0550800	Os01g0649400	Os04g0670500
Os07g0130100	Os06g0558300	Os10g0528651	Os11g0116000	Os09g0517000	Os06g0539801
Os01g0627550	Os02g0196700	Os08g0201100	Os09g0551201	Os11g0170900	Os08g0394000
Os03g0170900	Os01g0775500	Os01g0800900	Os06g0220200	Os12g0111400	Os08g0231100
Os04g0526600	Os09g0358100	Os01g0548750	Os11g0289700	Os03g0773050	Os05g0128300
Os06g0151800	Os10g0569600	Os06g0155750	Os10g0144000	Os12g0242800	Os03g0143100
Os06g0147200	Os05g0524575	Os07g0621600	Os02g0587800	Os06g0620700	Os01g0332800
Os06g0683800	Os04g0368800	Os01g0891700	Os02g0764700	Os09g0518266	Os10g0113900
Os08g0332100	Os01g0814100	Os01g0863800	Os11g0210600	Os02g0751300	Os12g0626200
Os10g0467000	Os11g0278300	Os04g0119800	Os01g0304100	Os06g0146600	Os05g0560900
Os03g0643250	Os02g0103800	Os07g0165650	Os04g0109500	Os06g0222100	Os02g0733400
Os06g0539801	Os02g0641000	Os03g0370800	Os11g0664800	Os06g0102600	Os02g0569400
Os01g0175850	Os02g0268400	Os01g0869400	Os01g0827800	Os05g0531000	Os03g0830400
Os01g0235900	Os11g0257700	Os08g0390700	Os01g0150500	Os03g0184100	Os11g0524900
Os08g0140500	Os09g0323900	Os05g0596000	Os03g0323100	Os02g0529800	Os03g0828600
Os04g0372750	Os06g0296900	Os10g0109900	Os09g0238700	Os02g0802650	Os01g0306400
Os01g0557200	Os02g0268050	Os11g0701800	Os09g0341600	Os01g0939100	Os08g0113900
Os05g0128300	Os04g0482100	Os03g0580200	Os08g0173300	Os09g0411600	Os03g0184550
Os02g0102200	Os09g0358000	Os04g0614500	Os10g0110600	Os03g0734500	Os02g0629000
Os09g0457700	Os11g0160400	Os03g0797400	Os12g0115100	Os04g0615600	Os02g0731900
Os01g0728300	Os03g0861300	Os01g0847100	Os11g0250600	Os03g0160600	Os09g0554200
Os09g0444900	Os03g0140400	Os01g0618000	Os11g0492800	Os10g0148400	Os04g0525100
Os01g0144800	Os12g0614201	Os06g0498800	Os08g0280150	Os01g0315600	Os10g0439924
Os03g0351700	Os06g0235800	Os11g0701600	Os01g0795100	Os12g0608633	Os04g0204400
Os03g0594900	Os02g0550800	Os02g0134400	Os11g0623800	Os02g0727100	Os08g0469600
Os02g0646200	Os03g0267300	Os03g0790500	Os01g0545500	Os01g0332200	Os02g0160500
Os01g0243800	Os06g0551500	Os05g0424700	Os06g0158050	Os07g0582500	Os10g0450900
Os06g0216400	Os01g0701400	Os01g0793800	Os12g0615100	Os01g0891066	Os06g0114650
Os05g0527000	Os07g0570550	Os09g0493000	Os11g0702400	Os02g0198200	Os05g0472500
Os03g0341300	Os02g0267700	Os12g0638300	Os01g0608200	Os07g0575000	Os07g0211601
Os01g0186000	Os02g0731900	Os09g0400600	Os05g0372300	Os10g0494300	Os03g0289800
Os03g0184550	Os10g0439924	Os03g0158800	Os02g0280700	Os02g0105300	Os03g0575200
Os01g0869450	Os03g0172850	Os09g0132900	Os03g0259500	Os08g0189700	Os02g0818000
Os02g0631100	Os01g0585300	Os02g0620500	Os03g0317900	Os01g0704250	Os02g0586900
Os04g0302300	Os12g0589000	Os01g0248701	Os11g0701200	Os08g0105400	Os03g0280400
Os05g0112800	Os02g0160500	Os07g0638300	Os01g0678400	Os01g0724450	Os11g0118400
Os07g0164200	Os10g0181600	Os09g0545300	Os06g0522100	Os04g0451700	Os01g0615000
Os10g0528200	Os06g0107700	Os01g0369800	Os10g0375000	Os11g0152025	Os01g0537250
Os05g0534400	Os06g0180100	Os06g0157900	Os11g0456000	Os01g0972000	Os04g0432100
Os05g0214300	Os07g0659600	Os05g0482501	Os03g0187550	Os05g0181300	Os12g0117400
Os06g0125200	Os10g0450900	Os03g0701500	Os06g0572300	Os07g0105900	Os12g0124500
Os05g0421600	Os04g0568950	Os06g0202100	Os06g0240050	Os01g0115900	Os07g0112100
Os03g0671000	Os12g0630100	Os03g0355500	Os02g0155600	Os04g0674100	Os05g0541400
Os03g0289800	Os03g0277700	Os11g0133001	Os01g0348800	Os04g0474700	Os07g0624600
Os07g0534300	Os11g0637100	Os07g0524200	Os03g0340100	Os08g0153000	Os10g0328600
Os10g0514901	Os03g0131200	Os09g0517800	Os03g0193901	Os02g0124600	Os06g0532500
Os03g0280400	Os02g0267900	Os10g0466800	Os07g0694325	Os12g0133500	Os08g0557200
Os10g0520100	Os07g0431160	Os05g0217800	Os11g0556132	Os11g0278300	Os12g0634500
Os01g0934700	Os01g0758000	Os05g0421450	Os06g0285200	Os05g0474700	Os11g0291500
Os07g0538300	Os06g0367500	Os06g0557700	Os09g0341100	Os04g0639800	Os06g0279900
Os01g0766300	Os01g0723500	Os05g0530400	Os04g0688500	Os12g0626500	Os04g0456200
Os10g0161400	Os11g0105350	Os03g0781300	Os11g0141500	Os04g0623901	Os10g0463100
Os08g0189500	Os08g0474866	Os12g0130500	Os01g0211200	Os02g0215400	Os05g0110100
Os04g0112100	Os11g0458100	Os03g0646300	Os09g0511200	Os06g0196200	Os02g0769100
Os06g0540200	Os09g0379600	Os07g0612400	Os11g0691600	Os09g0462875	Os01g0817633
Os03g0270600	Os04g0289500	Os03g0170800	Os10g0111700	Os01g0710100	Os03g0195100
Os05g0338933	Os02g0553200	Os01g0707500	Os10g0326900	Os03g0340300	Os01g0958200
Os07g0622400	Os10g0323600	Os06g0142400	Os06g0127100	Os12g0151750	Os08g0153750
Os04g0184100	Os04g0444400	Os08g0545700	Os01g0748950	Os04g0639700	Os06g0199000
Os03g0747700	Os08g0137300	Os01g0175400	Os04g0574500	Os05g0334750	Os02g0779400
Os07g0162600	Os04g0444800	Os02g0177700	Os01g0910400	Os09g0462000	Os10g0130200
Os10g0529600	Os01g0564300	Os01g0102300	Os10g0538600	Os08g0140500	Os01g0510200
Os11g0490900	Os12g0135100	Os08g0487100	Os07g0184850	Os02g0550800	Os04g0149400
Os02g0578000	Os04g0456200	Os06g0191800	Os03g0159600	Os04g0361500	Os11g0693750
Os01g0736100	Os02g0769100	Os12g0597650	Os11g0116200	Os11g0111800	Os12g0198900
Os07g0116800	Os04g0641101	Os01g0533850	Os07g0244200	Os04g0584500	Os07g0593000
Os05g0526900	Os06g0513050	Os03g0663500	Os03g0697200	Os01g0777450	Os05g0478700
Os10g0108700	Os05g0433400	Os02g0639300	Os09g0268700	Os03g0766800	Os09g0345300
Os05g0566200	Os02g0731200	Os05g0467700	Os08g0553050	Os09g0456900	Os02g0541500
Os02g0807300	Os10g0162844	Os09g0518266	Os10g0135100	Os07g0132300	Os07g0294300
Os04g0165000	Os10g0100300	Os03g0712800	Os04g0572400	Os12g0222900	Os04g0142400
Os02g0108500	Os10g0572950	Os10g0360100	Os02g0170000	Os10g0447900	Os02g0690000
Os12g0634500	Os01g0902700	Os02g0137700	Os01g0128100	Os01g0701400	Os11g0244600
Os05g0568100	Os12g0614100	Os01g0694500	Os02g0561800	Os01g0278000	Os07g0503900
Os06g0279900	Os03g0563300	Os09g0458800	Os12g0443000	Os03g0341300	Os11g0128300
Os06g0549900	Os01g0919100	Os01g0885700	Os10g0418100	Os03g0418000	Os06g0712600
Os03g0563200	Os11g0552500	Os01g0176100	Os01g0773800	Os06g0109000	Os07g0277200
Os01g0249050	Os08g0198100	Os02g0178200	Os05g0579200	Os10g0574500	Os01g0595600
Os01g0865400	Os01g0510200	Os11g0149200	Os03g0335200	Os05g0215000	Os01g0524500
Os06g0579600	Os04g0178300	Os03g0225900	Os04g0648400	Os02g0754400	Os04g0389100
Os10g0344900	Os02g0257300	Os11g0228201	Os09g0280750	Os06g0187500	Os03g0823301
Os04g0111250	Os08g0552400	Os07g0553000	Os05g0469800	Os01g0315700	Os02g0214900
Os07g0413300	Os08g0382400	Os12g0123700	Os02g0183500	Os01g0627900	Os01g0309800
Os11g0506800	Os07g0593000	Os06g0539400	Os02g0507100	Os12g0408100	Os01g0859300
Os05g0502000	Os09g0471800	Os07g0643000	Os03g0595300	Os06g0648200	Os09g0417600
Os02g0567800	Os03g0312100	Os01g0942300	Os11g0658950	Os03g0828300	Os06g0188400
Os08g0153750	Os12g0165600	Os03g0304800	Os02g0815300	Os06g0219900	Os10g0544200
Os10g0529700	Os02g0541500	Os01g0169000	Os10g0134700	Os07g0561800	Os01g0237750
Os06g0626700	Os06g0102100	Os12g0464400	Os12g0518200	Os02g0302450	Os01g0237500
Os01g0735900	Os09g0528500	Os07g0194300	Os05g0196600	Os02g0166800	Os06g0284500
Os07g0552800	Os10g0503250	Os02g0108700	Os04g0399800	Os12g0615600	Os12g0567000
Os02g0209300	Os09g0376700	Os12g0634600	Os08g0189400	Os04g0359300	Os06g0329300
Os05g0194500	Os10g0351500	Os04g0150300	Os10g0559050	Os10g0180800	Os02g0229800
Os12g0638200	Os03g0727600	Os03g0572250	Os12g0271700	Os06g0340200	Os07g0559100
Os11g0693750	Os06g0114200	Os07g0679400	Os02g0731600	Os12g0615700	Os01g0916350
Os06g0621600	Os04g0261400	Os12g0153900	Os04g0481700	Os05g0380900	Os05g0261700
Os08g0153900	Os04g0127100	Os11g0518600	Os02g0155300	Os04g0293700	Os11g0118300
Os11g0180100	Os03g0333400	Os02g0129900	Os09g0528000	Os04g0326201	Os03g0237201
Os06g0356800	Os06g0608700	Os09g0427125	Os11g0687100	Os10g0520100	Os09g0479900
Os02g0134200	Os07g0624100	Os06g0147300	Os08g0160600	Os01g0934700	Os04g0223500
Os01g0696701	Os02g0729400	Os01g0341750	Os04g0271700	Os08g0375400	Os01g0221000
Os07g0188700	Os07g0202000	Os01g0315600	Os11g0134950	Os06g0298100	Os04g0413900
Os12g0198200	Os04g0389100	Os07g0127700	Os04g0109900	Os03g0664600	Os03g0307333
Os05g0515600	Os01g0869800	Os04g0541700	Os11g0435500	Os09g0555500	Os07g0469100
Os01g0838600	Os08g0425500	Os02g0630000	Os06g0673800	Os08g0189500	Os05g0390932
Os07g0656200	Os01g0710200	Os01g0548600	Os09g0439500	Os12g0520200	Os03g0149100
Os02g0616600	Os08g0441100	Os03g0638400	Os02g0559800	Os05g0338933	Os08g0391000
Os11g0702100	Os07g0694400	Os11g0592200	Os03g0430500	Os01g0723500	Os07g0116600
Os07g0635300	Os12g0431100	Os01g0214500	Os10g0474800	Os12g0411700	Os01g0152800
Os04g0175300	Os03g0388600	Os06g0231600	Os08g0457000	Os04g0608600	Os07g0127600
Os02g0256500	Os01g0226200	Os02g0288400	Os11g0171100	Os02g0578000	Os08g0191900
Os07g0585900	Os04g0538400	Os06g0289200	Os05g0590201	Os02g0682300	Os08g0536350
Os01g0699600	Os01g0237750	Os09g0491852	Os02g0697500	Os01g0229800	Os06g0559900
Os10g0499600	Os07g0197500	Os09g0334600	Os02g0640800	Os10g0108700	Os04g0583200
Os09g0482800	Os01g0237500	Os04g0661100	Os12g0100700	Os09g0411500	Os07g0268800
Os07g0609550	Os09g0520800	Os07g0497500	Os01g0321900	Os03g0789466	Os10g0343400
Os06g0536600	Os06g0284500	Os01g0512700	Os08g0544400	Os02g0438601	Os06g0568101
Os06g0162550	Os02g0180400	Os04g0580800	Os03g0594500	Os04g0165000	Os03g0859100
Os06g0146900	Os07g0103500	Os01g0282866	Os11g0665950	Os06g0288300	Os05g0380200
Os01g0595600	Os02g0229800	Os11g0152025	Os08g0323400	Os03g0155500	Os12g0156866
Os10g0490900	Os07g0559100	Os07g0591700	Os09g0551000	Os01g0287400	Os05g0150733
Os01g0609300	Os05g0202300	Os11g0126100	Os09g0334900	Os04g0401900	Os09g0517900
Os05g0542500	Os01g0700300	Os06g0662150	Os09g0520500	Os03g0332100	Os03g0564200
Os01g0508100	Os03g0237201	Os10g0530600	Os11g0449600	Os02g0798000	Os04g0304400
Os07g0599300	Os02g0832000	Os09g0479300	Os09g0451400	Os04g0589400	Os02g0581100
Os10g0452100	Os12g0245700	Os07g0130100	Os02g0686800	Os08g0552300	Os05g0215700
Os10g0525800	Os03g0765900	Os01g0933500	Os10g0507700	Os08g0544600	Os06g0470350
Os02g0767300	Os03g0764000	Os01g0627550	Os03g0678800	Os04g0611800	Os09g0491740
Os01g0720700	Os09g0483400	Os03g0170900	Os05g0460600	Os06g0349700	Os05g0104150
Os02g0206700	Os10g0538450	Os01g0963000	Os02g0503700	Os01g0795400	Os01g0860400
Os10g0368100	Os10g0403800	Os05g0444200	Os08g0265000	Os01g0650000	Os11g0186500
Os07g0138200	Os05g0433800	Os09g0454500	Os04g0643401	Os10g0162844	Os07g0226200
Os05g0411150	Os01g0165600	Os04g0526600	Os09g0429500	Os05g0559316	Os01g0647200
Os06g0666400	Os08g0425300	Os01g0252300	Os05g0437401	Os02g0567800	Os07g0125600
Os01g0859300	Os06g0653200	Os06g0683800	Os08g0383800	Os12g0222800	Os01g0960900
Os03g0434400	Os06g0573900	Os12g0516200	Os02g0584200	Os01g0902700	Os05g0565400
Os10g0525400	Os06g0142200	Os02g0564600	Os06g0613600	Os02g0271600	Os03g0143200
Os03g0374500	Os04g0234600	Os09g0388550	Os11g0100800	Os01g0320400	Os08g0529100
Os01g0893700	Os03g0175200	Os10g0467000	Os04g0599650	Os03g0640000	Os04g0493000
Os12g0154700	Os07g0466000	Os03g0643250	Os05g0508900	Os12g0638200	Os05g0253200
Os04g0677300	Os02g0581100	Os02g0625900	Os09g0276600	Os06g0291500	Os04g0651000
Os07g0604700	Os01g0288200	Os06g0539801	Os06g0210400	Os11g0180100	Os01g0754800
Os06g0636600	Os11g0450400	Os01g0175850	Os02g0292800	Os11g0241700	Os03g0682600
Os04g0556400	Os09g0570100	Os04g0530000	Os01g0581300	Os04g0271200	Os11g0260100
Os05g0406100	Os06g0294200	Os06g0221000	Os01g0564532	Os01g0275950	Os04g0405900
Os03g0200200	Os07g0673550	Os08g0140500	Os01g0892500	Os02g0134200	Os07g0206600
Os04g0611200	Os09g0528700	Os05g0128300	Os04g0585900	Os01g0232000	Os02g0123700
Os02g0609000	Os03g0343900	Os02g0102200	Os09g0331100	Os05g0497200	Os01g0652300
Os05g0591600	Os05g0463000	Os07g0127500	Os04g0602100	Os02g0754450	Os03g0285300
Os01g0855200	Os09g0323700	Os04g0374400	Os02g0136150	Os05g0515600	Os11g0444700
Os05g0261700	Os06g0726100	Os01g0332800	Os02g0658000	Os06g0270982	Os01g0495701
Os02g0484200	Os02g0698000	Os01g0728300	Os10g0178800	Os06g0102100	Os12g0291400
Os04g0565200	Os04g0617900	Os10g0113900	Os02g0677300	Os07g0656200	Os07g0517900
Os06g0548200	Os02g0747900	Os09g0444900	Os12g0178300	Os07g0539200	Os03g0431600
Os02g0605900	Os12g0120100	Os01g0144800	Os06g0141600	Os01g0209800	Os02g0671100
Os06g0602900	Os06g0514800	Os08g0105700	Os08g0457300	Os01g0701500	Os01g0248300
Os11g0514500	Os11g0120300	Os03g0351700	Os08g0551225	Os04g0456300	Os03g0682822
Os08g0402500	Os05g0291700	Os03g0594900	Os12g0292301	Os03g0281800	Os08g0364900
Os11g0140700	Os02g0124650	Os04g0578550	Os08g0566700	Os10g0578600	Os03g0341000
Os01g0793701	Os07g0156467	Os05g0560900	Os01g0930800	Os03g0692000	Os08g0376300
Os06g0593800	Os04g0651000	Os03g0701100	Os02g0517333	Os03g0629900	Os01g0172100
Os10g0531300	Os07g0445800	Os06g0134466	Os01g0936700	Os01g0699600	Os06g0692500
Os01g0129600	Os11g0156000	Os01g0243800	Os02g0823700	Os11g0566800	Os05g0368100
Os05g0324300	Os04g0678700	Os06g0216400	Os08g0522400	Os09g0528500	Os01g0660200
Os10g0515200	Os07g0190000	Os05g0527000	Os06g0226500	Os04g0600300	Os12g0152750
Os01g0176050	Os07g0157000	Os02g0569400	Os04g0558700	Os09g0482800	Os03g0663600
Os01g0609000	Os04g0308600	Os03g0828600	Os01g0305300	Os06g0667100	Os05g0506000
Os07g0410300	Os06g0591200	Os06g0671150	Os08g0276100	Os05g0183100	Os06g0716100
Os07g0268800	Os03g0221700	Os03g0184550	Os03g0294001	Os08g0531300	Os10g0567400
Os06g0525200	Os02g0799700	Os10g0438600	Os06g0656000	Os06g0162550	Os04g0480700
Os04g0604300	Os04g0520700	Os01g0869450	Os03g0739700	Os01g0777500	Os03g0439700
Os10g0365050	Os03g0234000	Os10g0416500	Os09g0265800	Os04g0127100	Os01g0172600
Os01g0316100	Os05g0252100	Os06g0586000	Os03g0412400	Os08g0229601	Os05g0439000
Os03g0671800	Os06g0264800	Os01g0315700	Os06g0181700	Os04g0319700	Os09g0417800
Os05g0194900	Os06g0296700	Os07g0417200	Os01g0226666	Os01g0793900	Os05g0482400
Os08g0112300	Os02g0710300	Os02g0596700	Os09g0522100	Os11g0701100	Os07g0429600
Os08g0409500	Os01g0248000	Os10g0558700	Os06g0521900	Os01g0127200	Os04g0455700
Os09g0505400	Os04g0400700	Os11g0151400	Os01g0319200	Os04g0615550	Os12g0609900
Os05g0161500	Os05g0166300	Os02g0631100	Os06g0698711	Os07g0599300	Os06g0697600
Os03g0196600	Os06g0716100	Os04g0302300	Os09g0463232	Os08g0298700	Os03g0369000
Os03g0232800	Os10g0407400	Os01g0253800	Os03g0342850	Os11g0614800	Os12g0236225
Os06g0282000	Os08g0119800	Os05g0112800	Os07g0107583	Os02g0439200	Os01g0190000
Os01g0615100	Os05g0231100	Os02g0791700	Os04g0491100	Os07g0520200	Os11g0262600
Os01g0313300	Os10g0172000	Os03g0181500	Os01g0956800	Os10g0525800	Os01g0757200
Os02g0483500	Os02g0806500	Os10g0528200	Os11g0683500	Os02g0578366	Os12g0282000
Os05g0113300	Os03g0408600	Os07g0271000	Os11g0640600	Os07g0138200	Os12g0574700
Os03g0838800	Os10g0172100	Os05g0214300	Os10g0474100	Os07g0687000	Os05g0244700
Os05g0576600	Os09g0396900	Os02g0467000	Os01g0498300	Os04g0129900	Os11g0634902
Os01g0692100	Os03g0155900	Os05g0421600	Os01g0101900	Os02g0640300	Os02g0771400
Os09g0491740	Os07g0429600	Os09g0472200	Os01g0183850	Os09g0520800	Os10g0509401
Os02g0511800	Os04g0455700	Os02g0820500	Os06g0705100	Os04g0677300	Os03g0826800
Os03g0188100	Os03g0253200	Os03g0277700	Os11g0156050	Os07g0566150	Os04g0438101
Os07g0531400	Os08g0451200	Os03g0671000	Os07g0449700	Os05g0406100	Os10g0204400
Os02g0458100	Os01g0968100	Os07g0211601	Os09g0537100	Os04g0611200	Os11g0671100
Os07g0625400	Os04g0229100	Os03g0289800	Os10g0533500	Os02g0609000	Os12g0629700
Os01g0302500	Os10g0536600	Os07g0541000	Os08g0137900	Os07g0178600	Os01g0878400
Os01g0605700	Os10g0538200	Os02g0820200	Os05g0435300	Os01g0700300	Os01g0221100
Os01g0930900	Os09g0321200	Os02g0204400	Os02g0161100	Os01g0135700	Os01g0716500
Os04g0604900	Os10g0103700	Os10g0514901	Os01g0597600	Os01g0920700	Os01g0642200
Os04g0590100	Os12g0555100	Os04g0326201	Os05g0590300	Os03g0848200	Os10g0419400
Os07g0643700	Os01g0930500	Os03g0280400	Os03g0648600	Os10g0388900	Os03g0140200
Os03g0326200	Os03g0439500	Os01g0934700	Os12g0250700	Os06g0725500	Os06g0566300
Os11g0249000	Os05g0408900	Os07g0538300	Os08g0552333	Os05g0568800	Os05g0342000
Os07g0673900	Os09g0501100	Os02g0612900	Os01g0226600	Os05g0390300	Os03g0195450
Os03g0643700	Os08g0104600	Os10g0161400	Os10g0174751	Os09g0511300	Os07g0673200
Os09g0554300	Os04g0459500	Os04g0432100	Os01g0731201	Os06g0602900	Os11g0668100
Os07g0597200	Os08g0190100	Os03g0664600	Os12g0637800	Os05g0545400	Os05g0506800
Os01g0248500	Os10g0378100	Os06g0540200	Os12g0470700	Os01g0732801	Os08g0231400
Os10g0415300	Os06g0666800	Os12g0117100	Os07g0171100	Os09g0462100	Os01g0871600
Os06g0324800	Os01g0249800	Os05g0338933	Os08g0151900	Os02g0652550	Os02g0506600
Os04g0340300	Os07g0484200	Os03g0277300	Os01g0343100	Os08g0409900	Os05g0359500
Os07g0201800	Os06g0185500	Os07g0622400	Os02g0736900	Os08g0194900	Os05g0355400
Os01g0933900	Os06g0538400	Os04g0184100	Os02g0615800	Os12g0408000	Os03g0183600
Os02g0740600	Os09g0425200	Os03g0747700	Os06g0541600	Os12g0125500	Os01g0198900
Os01g0249100	Os04g0585700	Os10g0529600	Os09g0553900	Os01g0793701	Os02g0182300
Os02g0705400	Os06g0514100	Os11g0490900	Os09g0279400	Os03g0233300	Os01g0124100
Os11g0145200	Os02g0700300	Os02g0578000	Os01g0688300	Os02g0734400	Os09g0361500
Os04g0578400	Os07g0684000	Os12g0117400	Os09g0107400	Os10g0406400	Os02g0767200
Os11g0649900	Os11g0151200	Os01g0736100	Os03g0595600	Os12g0633800	Os06g0146800
Os05g0358101	Os10g0415800	Os03g0388900	Os10g0378000	Os01g0129600	Os09g0518750
Os02g0730000	Os12g0292400	Os05g0526900	Os06g0105550	Os10g0392600	Os06g0147100
Os03g0829200	Os09g0361500	Os10g0108700	Os04g0581502	Os01g0176050	Os12g0100200
Os02g0215500	Os06g0500700	Os05g0566200	Os08g0137800	Os12g0138800	Os02g0579800
Os12g0437800	Os12g0100200	Os12g0124500	Os07g0212200	Os03g0362200	Os01g0522400
Os05g0197300	Os11g0100300	Os07g0112100	Os11g0444000	Os05g0528500	Os11g0100300
Os01g0511100	Os11g0707000	Os06g0709000	Os11g0622700	Os01g0615500	Os11g0304050
Os04g0538000	Os11g0665600	Os11g0701400	Os11g0269700	Os09g0542900	Os05g0506600
Os01g0955100	Os07g0148900	Os06g0532500	Os03g0180800	Os03g0263300	Os07g0126401
Os10g0525500	Os10g0508700	Os04g0165000	Os03g0251350	Os08g0124700	Os01g0786700
Os11g0668300	Os11g0634200	Os07g0201500	Os09g0518400	Os01g0109000	Os01g0237000
Os03g0341000	Os02g0205200	Os02g0108500	Os06g0212900	Os04g0544200	Os02g0484900
Os08g0476900	Os06g0591400	Os05g0575000	Os05g0521900	Os07g0407900	Os07g0674500
Os05g0368100	Os03g0234100	Os05g0568100	Os09g0569700	Os05g0169200	Os06g0535200
Os03g0265800	Os11g0211800	Os06g0279900	Os02g0268600	Os04g0635100	Os10g0345100
Os04g0103500	Os05g0246300	Os12g0170800	Os05g0399400	Os06g0493600	Os01g0612500
Os11g0650700	Os04g0173800	Os06g0549900	Os01g0649400	Os01g0262500	Os02g0594166
Os08g0170800	Os10g0162842	Os11g0461200	Os06g0316300	Os11g0172100	Os07g0125000
Os12g0261300	Os05g0461600	Os03g0563200	Os09g0517000	Os01g0110100	Os02g0129800
Os03g0841600	Os01g0580500	Os01g0249050	Os11g0170900	Os05g0583600	Os06g0641400
Os04g0405300	Os11g0275000	Os01g0865400	Os11g0694150	Os04g0349700	Os09g0453300
Os03g0663600	Os04g0414700	Os10g0485800	Os04g0301500	Os09g0356000	Os06g0534200
Os09g0468300	Os02g0731300	Os05g0170950	Os06g0620700	Os05g0161500	Os04g0445100
Os02g0178100	Os11g0609500	Os04g0523650	Os06g0196500	Os03g0232800	Os05g0111800
Os08g0101800	Os01g0279100	Os02g0704300	Os01g0209500	Os09g0414900	Os03g0765400
Os04g0111225	Os12g0420400	Os10g0344900	Os04g0415800	Os03g0852800	Os03g0195800
Os08g0550200	Os12g0189400	Os04g0111250	Os09g0387800	Os11g0546600	Os07g0516700
Os05g0366600	Os10g0403000	Os04g0641700	Os08g0143600	Os01g0595201	Os06g0536100
Os11g0700900	Os01g0914100	Os01g0817633	Os01g0136700	Os07g0520300	Os02g0798200
Os10g0454300	Os11g0489250	Os06g0349700	Os08g0189850	Os01g0920500	Os07g0589000
Os07g0241800	Os11g0274700	Os07g0413300	Os07g0406350	Os01g0686000	Os04g0398000
Os01g0342900	Os03g0559700	Os01g0795400	Os02g0520000	Os11g0434000	Os03g0432100
Os02g0609200	Os04g0347200	Os11g0506800	Os01g0824900	Os08g0189900	Os02g0215200
Os01g0268100	Os07g0147500	Os11g0530600	Os01g0806400	Os05g0525800	Os07g0115300
Os04g0535501	Os11g0622800	Os05g0502000	Os05g0588900	Os11g0450400	Os01g0825800
Os09g0417800	Os06g0199700	Os06g0178700	Os12g0511600	Os09g0570100	Os01g0102900
Os07g0550500	Os04g0208200	Os02g0567800	Os12g0410050	Os06g0651900	Os04g0669900
Os02g0485000	Os06g0166500	Os08g0153750	Os06g0222100	Os01g0269800	Os03g0718800
Os01g0627600	Os10g0537800	Os02g0532800	Os01g0680950	Os12g0277900	Os01g0650200
Os03g0369000	Os09g0481200	Os09g0460400	Os02g0148000	Os09g0528700	Os09g0474000
Os01g0124700	Os07g0174900	Os10g0130200	Os11g0173366	Os10g0576900	Os07g0142700
Os02g0834300	Os08g0200300	Os10g0529700	Os01g0217500	Os01g0605700	Os07g0519100
Os11g0505300	Os06g0101600	Os02g0271600	Os03g0360600	Os07g0637700	Os01g0904700
Os02g0755600	Os04g0688200	Os03g0369250	Os02g0529800	Os01g0930900	Os01g0681900
Os06g0133200	Os05g0560000	Os01g0940700	Os11g0517400	Os01g0284900	Os02g0788800
Os02g0618100	Os05g0438500	Os01g0735900	Os11g0229300	Os04g0604900	Os03g0195500
Os01g0949900	Os04g0690100	Os07g0552800	Os12g0141000	Os04g0545400	Os12g0455000
Os11g0484700	Os02g0197600	Os01g0718500	Os02g0662300	Os04g0590100	Os12g0576750
Os10g0535800	Os01g0968300	Os04g0178300	Os03g0734500	Os11g0249000	Os03g0379300
Os03g0306700	Os07g0141400	Os02g0209300	Os04g0615600	Os01g0128200	Os01g0257300
Os06g0302000	Os01g0795000	Os05g0194500	Os11g0154500	Os02g0326200	Os03g0854000
Os05g0244700	Os07g0577600	Os12g0638200	Os02g0575800	Os05g0582600	Os09g0403300
Os01g0950000	Os01g0106400	Os06g0621600	Os03g0160600	Os03g0200600	Os10g0580400
Os01g0850900	Os11g0171300	Os11g0126900	Os06g0715300	Os10g0539200	Os06g0239200
Os11g0644700	Os01g0850550	Os08g0466200	Os09g0426100	Os02g0124650	Os01g0355250
Os05g0163300	Os12g0291100	Os08g0153900	Os04g0228600	Os04g0644100	Os11g0474100
Os11g0431700	Os04g0457000	Os07g0593000	Os03g0820300	Os01g0746400	Os02g0533800
Os06g0218300	Os09g0433800	Os12g0197100	Os02g0159400	Os08g0162700	Os04g0664900
Os09g0572700	Os08g0468700	Os06g0356800	Os03g0711100	Os04g0550600	Os05g0359700
Os07g0519600	Os01g0210600	Os08g0214900	Os04g0357700	Os01g0127000	Os08g0207500
Os04g0540200	Os10g0444600	Os04g0457300	Os10g0420266	Os01g0330200	Os10g0506900
Os11g0133300	Os07g0562700	Os12g0610800	Os02g0197200	Os02g0535000	Os03g0159100
Os10g0527400	Os03g0684700	Os05g0478700	Os07g0123100	Os01g0700400	Os03g0130300
Os06g0689600	Os01g0968400	Os01g0299300	Os01g0525500	Os05g0534100	Os12g0466200
Os03g0857900	Os01g0949800	Os07g0188700	Os02g0585200	Os06g0324800	Os02g0503900
Os01g0716500	Os06g0320500	Os04g0322100	Os02g0807900	Os03g0261800	Os04g0381700
Os01g0965900	Os01g0501800	Os02g0541500	Os07g0611400	Os05g0574600	Os08g0560000
Os02g0181300	Os12g0114800	Os05g0515600	Os12g0257900	Os04g0340300	Os04g0507950
Os10g0419400	Os06g0513862	Os04g0411800	Os11g0159900	Os06g0248500	Os01g0605100
Os05g0475475	Os10g0554200	Os04g0142400	Os06g0524900	Os07g0190000	Os06g0499100
Os10g0101200	Os03g0609500	Os07g0656200	Os06g0290701	Os10g0189100	Os01g0739500
Os02g0807100	Os03g0338000	Os03g0265900	Os01g0332200	Os07g0558200	Os01g0603300
Os01g0644000	Os11g0115100	Os11g0702100	Os11g0229333	Os04g0486900	Os01g0222600
Os02g0740700	Os06g0513781	Os07g0635300	Os12g0614200	Os11g0658900	Os05g0411100
Os01g0176200	Os03g0592500	Os03g0327800	Os11g0210201	Os04g0512300	Os04g0506800
Os04g0556500	Os12g0227400	Os02g0256500	Os07g0575000	Os03g0850700	Os08g0412500
Os07g0241500	Os01g0720500	Os07g0585900	Os03g0255900	Os06g0481200	Os04g0571600
Os01g0639600	Os08g0468100	Os01g0297700	Os02g0676800	Os02g0590400	Os08g0460600
Os08g0547900	Os10g0334500	Os07g0503900	Os09g0526200	Os09g0569800	Os10g0195250
Os03g0183600	Os01g0962700	Os04g0460400	Os08g0531600	Os08g0256000	Os01g0608101
Os01g0198900	Os11g0134900	Os11g0147150	Os02g0230250	Os08g0168700	Os06g0719500
Os10g0481300	Os07g0432333	Os11g0128300	Os04g0154800	Os06g0289900	Os05g0361500
Os01g0124100	Os09g0564400	Os01g0621200	Os02g0101500	Os07g0605400	Os12g0512100
Os01g0629600	Os12g0570700	Os10g0499600	Os09g0435700	Os12g0263600	Os03g0802600
Os06g0146800	Os10g0335000	Os06g0536600	Os02g0829000	Os02g0678200	Os05g0531200
Os03g0340500	Os07g0430501	Os04g0115900	Os06g0315000	Os11g0236100	Os08g0424100
Os10g0529500	Os01g0600900	Os08g0428100	Os04g0461600	Os01g0955100	Os08g0203300
Os11g0304050	Os03g0146800	Os06g0146900	Os08g0189700	Os12g0628600	Os11g0149900
Os03g0808900	Os01g0588100	Os06g0231050	Os05g0457200	Os04g0447600	Os07g0519300
Os03g0270000	Os02g0582900	Os02g0533700	Os12g0291066	Os12g0626400	Os01g0557100
Os11g0135900	Os07g0429700	Os01g0595600	Os08g0203400	Os03g0746500	Os05g0472700
Os09g0454600	Os03g0307200	Os10g0490900	Os01g0525350	Os08g0390100	Os04g0565900
Os08g0509200	Os03g0307300	Os01g0609300	Os01g0724450	Os08g0476900	Os02g0522300
Os10g0345100	Os07g0432201	Os04g0319700	Os06g0558300	Os10g0444566	Os05g0554000
Os08g0345500	Os09g0409100	Os07g0584283	Os02g0196700	Os07g0569166	Os01g0971100
Os09g0272900		Os06g0343600	Os09g0358100	Os12g0476200	Os05g0454500
Os07g0142600		Os05g0355900	Os09g0429000	Os12g0189300	Os04g0686800
Os03g0189600		Os05g0542500	Os01g0972000	Os08g0389700	Os01g0655500
Os04g0117900		Os03g0428700	Os05g0181300	Os06g0205600	Os04g0486950
Os02g0130100		Os01g0508100	Os04g0667400	Os08g0433500	Os03g0231600
Os03g0279700		Os07g0599300	Os03g0735000	Os06g0685300	Os04g0561500
Os02g0755900		Os08g0298700	Os05g0524575	Os04g0405300	Os07g0520100
Os03g0126600		Os10g0525800	Os02g0753850	Os11g0587000	Os05g0344200
Os04g0449500		Os02g0767300	Os01g0139700	Os03g0647600	Os05g0542200
Os07g0643800		Os01g0720700	Os07g0475000	Os10g0521900	Os03g0684700
Os10g0165300		Os02g0214900	Os03g0820400	Os02g0666500	Os08g0409100
Os03g0195800		Os10g0361000	Os08g0553700	Os06g0570600	Os02g0525100
Os01g0114100		Os02g0206700	Os11g0428500	Os12g0265100	Os05g0114400
Os06g0536100		Os10g0368100	Os04g0368800	Os05g0384600	Os11g0634800
Os07g0170100		Os01g0264600	Os01g0814100	Os04g0412000	Os03g0618300
Os04g0523812		Os01g0859300	Os11g0278300	Os09g0478300	Os03g0619875
Os03g0804900		Os03g0434400	Os02g0103800	Os01g0702300	Os06g0641500
Os05g0215300		Os05g0205050	Os08g0464950	Os10g0172000	Os01g0623200
Os04g0111200		Os03g0145900	Os05g0474700	Os08g0550200	Os01g0770700
Os02g0203300		Os01g0946500	Os07g0162450	Os04g0643500	Os10g0210500
Os02g0262800		Os10g0525400	Os02g0641000	Os03g0408600	Os08g0101500
Os07g0170000		Os10g0542900	Os01g0347000	Os10g0172100	Os04g0567200
Os04g0398000		Os09g0417600	Os12g0626500	Os04g0633900	Os07g0258400
Os03g0432100		Os01g0893700	Os11g0229100	Os02g0302200	Os05g0192700
Os02g0215200		Os10g0556200	Os02g0268400	Os06g0115600	Os10g0532300
Os04g0447700		Os10g0544200	Os11g0259700	Os02g0776400	Os12g0581900
Os06g0325200		Os12g0154700	Os02g0215400	Os06g0570566	Os01g0124650
Os06g0651000		Os04g0451200	Os05g0191700	Os04g0325300	Os03g0751100
Os01g0847700		Os01g0646300	Os11g0257700	Os03g0287100	Os05g0561400
Os10g0490800		Os07g0510500	Os05g0149000	Os06g0594600	Os08g0556300
Os03g0571900		Os07g0604700	Os04g0443900	Os06g0223700	Os06g0159600
Os10g0171500		Os06g0636600	Os09g0126600	Os01g0800500	Os06g0112200
Os01g0949700		Os04g0556400	Os09g0462875	Os02g0575700	Os08g0120600
Os11g0590700		Os05g0406100	Os09g0323900	Os03g0720800	Os11g0600600
Os11g0503900		Os03g0200200	Os06g0296900	Os12g0181500	Os01g0952800
Os02g0173200		Os05g0591600	Os02g0268050	Os06g0203600	Os03g0835150
Os04g0338100		Os01g0916350	Os01g0783700	Os04g0229100	Os07g0635150
Os07g0503300		Os05g0261700	Os04g0482100	Os12g0451300	Os07g0689600
Os12g0183100		Os05g0588700	Os07g0124100	Os02g0278700	Os12g0227400
Os05g0582800		Os02g0484200	Os03g0340300	Os10g0532200	Os01g0787600
Os02g0575000		Os04g0565200	Os04g0581600	Os10g0498000	Os09g0388400
Os09g0400400		Os01g0736400	Os09g0358000	Os03g0306700	Os02g0689900
Os04g0554600		Os03g0776900	Os07g0551600	Os09g0321200	Os10g0569400
Os07g0142700		Os06g0548200	Os01g0736500	Os03g0664650	Os12g0236100
Os04g0470700		Os04g0223500	Os03g0861300	Os01g0950000	Os04g0542800
Os04g0655300		Os03g0124500	Os04g0109100	Os09g0569300	Os07g0418500
Os01g0597800		Os03g0830500	Os08g0152000	Os05g0433500	Os04g0665600
Os03g0729600		Os02g0121500	Os03g0140400	Os12g0555100	Os02g0782900
Os09g0467400		Os02g0740400	Os11g0308432	Os07g0412100	Os09g0453800
Os04g0453400		Os10g0413400	Os12g0614201	Os03g0415200	Os11g0134900
Os10g0513900		Os05g0370300	Os06g0196300	Os12g0453500	Os04g0669800
Os10g0552200		Os04g0638700	Os06g0235800	Os04g0432300	Os02g0714600
Os10g0580400		Os11g0514500	Os02g0550800	Os01g0126100	Os02g0620600
Os06g0239200		Os09g0462100	Os09g0256100	Os12g0405200	Os07g0432333
Os08g0485400		Os08g0427800	Os03g0267300	Os03g0301400	Os07g0509800
Os02g0533800		Os11g0140700	Os08g0202300	Os01g0753800	Os08g0453200
Os08g0480000		Os01g0793701	Os03g0766800	Os11g0147100	Os03g0237100
Os02g0574000		Os12g0617800	Os03g0133000	Os08g0248100	Os08g0477500
Os11g0182200		Os01g0696500	Os09g0456900	Os09g0298200	Os12g0570700
Os02g0527900		Os06g0593800	Os08g0540400	Os08g0190100	Os03g0339900
Os01g0910500		Os10g0531300	Os02g0624300	Os10g0378100	Os03g0226200
Os03g0760200		Os09g0542700	Os02g0675400	Os03g0794000	Os04g0306400
Os06g0690200		Os08g0391000	Os10g0341750	Os01g0757900	Os02g0306401
Os05g0513900		Os10g0515200	Os01g0701400	Os01g0249800	Os08g0521000
Os02g0779300		Os07g0127600	Os11g0114300	Os10g0521400	Os12g0428000
Os03g0809000		Os03g0286900	Os01g0278000	Os12g0511000	Os05g0472400
Os04g0350100		Os01g0176050	Os10g0205802	Os07g0227600	Os06g0486800
Os02g0203200		Os08g0536350	Os04g0120300	Os02g0114400	Os01g0871500
Os02g0503900		Os01g0609000	Os05g0215000	Os03g0608000	Os03g0161800
Os10g0527601		Os04g0583200	Os09g0109600	Os02g0272900	Os02g0519700
Os06g0129900		Os07g0410300	Os02g0267700	Os01g0200700	Os02g0650300
Os07g0126100		Os07g0268800	Os10g0516900	Os06g0185500	Os01g0588100
Os07g0516300		Os07g0558100	Os08g0551900	Os03g0705800	Os06g0547400
Os01g0752500		Os05g0528500	Os05g0491700	Os04g0585700	Os03g0365800
Os01g0138800		Os01g0615500	Os09g0518332	Os01g0700500	Os02g0802500
Os01g0533900		Os06g0568101	Os08g0553750	Os03g0849900	Os03g0376100
Os07g0192000		Os03g0859100	Os01g0627900	Os11g0166800	Os07g0638400
Os01g0803900		Os06g0525200	Os04g0419900	Os07g0684000	Os07g0442900
Os05g0161800		Os04g0604300	Os03g0172850	Os01g0941800	Os07g0104500
Os11g0306400		Os10g0365050	Os12g0114000	Os06g0584400	Os06g0169001
Os09g0110300		Os01g0316100	Os06g0694900	Os07g0241500	Os02g0512000
Os08g0460600		Os02g0812700	Os03g0190400	Os02g0663900	Os10g0390500
Os02g0822900		Os12g0566600	Os01g0585300	Os01g0724500	Os10g0370800
Os01g0627400		Os03g0671800	Os12g0589000	Os06g0143700	Os11g0428800
Os01g0772500		Os02g0203000	Os01g0544200	Os04g0684900	Os03g0307200
Os03g0673700		Os08g0112300	Os08g0331900	Os12g0115700	Os03g0307300
Os01g0246700		Os07g0572050	Os10g0181600	Os08g0547900	Os07g0432201
Os12g0512100		Os08g0409500	Os03g0293100	Os04g0481200	Os03g0291500
Os08g0424100		Os05g0510600	Os06g0107700	Os03g0664400	Os03g0223400
Os06g0103200		Os09g0505400	Os09g0550300	Os07g0187400	Os01g0256500
Os02g0580900		Os05g0161500	Os06g0180100	Os03g0152000	Os11g0704500
Os11g0255500		Os03g0196600	Os01g0821600	Os10g0116800
Os06g0264500		Os08g0173600	Os07g0143500	Os02g0748800
Os07g0584100		Os11g0117900	Os07g0659600	Os05g0256100
Os05g0527100		Os01g0802700	Os07g0561800	Os04g0454200
Os02g0191300		Os03g0232800	Os10g0450900	Os11g0572700
Os06g0637500		Os10g0469700	Os12g0630100	Os06g0607200
Os02g0188000		Os05g0577100	Os10g0181200	Os08g0189600
Os01g0557100		Os02g0135200	Os04g0201000	Os01g0186900
Os11g0552000		Os11g0546600	Os07g0649300	Os04g0586200
Os10g0113000		Os06g0282000	Os11g0637100	Os04g0545700
Os03g0673400		Os01g0615100	Os01g0157700	Os10g0529500
Os10g0405600		Os11g0177200	Os03g0131200	Os06g0234600
Os01g0176000		Os05g0332600	Os08g0357700	Os11g0665600
Os10g0167200		Os01g0313300	Os02g0267900	Os06g0192800
Os02g0318100		Os01g0595201	Os10g0180800	Os08g0299400
Os10g0529400		Os02g0483500	Os07g0431160	Os01g0939600
Os11g0629500		Os05g0113300	Os04g0293700	Os10g0518000
Os03g0231600		Os03g0838800	Os01g0758000	Os07g0668700
Os03g0748700		Os04g0304400	Os10g0520100	Os03g0261100
Os03g0121300		Os05g0576600	Os04g0457100	Os03g0804500
Os02g0811800		Os01g0692100	Os01g0788800	Os04g0423100
Os02g0167100		Os05g0215700	Os03g0822400	Os07g0134500
Os07g0225300		Os03g0827900	Os07g0471200	Os09g0397800
Os12g0548501		Os06g0150500	Os09g0455300	Os04g0173800
Os02g0525100		Os06g0562200	Os02g0753900	Os02g0771600
Os10g0528400		Os06g0132500	Os08g0124100	Os07g0437500
Os03g0815100		Os09g0491740	Os07g0121800	Os04g0107600
Os03g0154000		Os02g0511800	Os01g0723500	Os07g0142600
Os08g0536300		Os03g0188100	Os10g0521100	Os04g0494600
Os10g0568900		Os01g0810300	Os07g0533600	Os06g0480000
Os06g0725000		Os07g0618000	Os11g0105350	Os09g0412300
Os03g0283100		Os01g0269800	Os12g0478400	Os12g0552800
Os12g0448900		Os07g0531400	Os09g0400500	Os02g0187700
Os03g0351100		Os07g0194100	Os08g0474866	Os12g0576600
Os07g0638100		Os02g0458100	Os12g0614600	Os06g0649900
Os10g0167250		Os03g0399800	Os09g0401000	Os04g0447100
Os10g0365200		Os01g0931000	Os04g0368000	Os08g0433200
Os10g0531400		Os01g0636500	Os02g0682300	Os05g0468600
Os01g0110400		Os04g0445300	Os11g0458100	Os02g0704900
Os03g0764100		Os02g0136900	Os03g0559900	Os07g0643800
Os01g0949750		Os07g0625400	Os09g0522000	Os10g0165300
Os02g0190300		Os10g0576900	Os03g0109300	Os03g0181100
Os07g0125201		Os01g0605700	Os12g0194100	Os02g0189200
Os02g0829500		Os07g0125600	Os01g0826400	Os03g0793900
Os12g0442800		Os04g0604900	Os06g0254300	Os07g0175500
Os10g0552300		Os04g0545400	Os01g0215700	Os11g0126800
Os01g0697100		Os04g0590100	Os02g0687200	Os04g0560100
Os03g0126700		Os04g0617900	Os09g0411500	Os09g0129500
Os07g0635200		Os07g0643700	Os03g0718500	Os05g0542150
Os01g0638000		Os01g0183600	Os04g0289500	Os01g0777700
Os01g0703400		Os02g0185200	Os02g0553200	Os04g0609300
Os06g0693600		Os03g0326200	Os10g0323600	Os10g0403000
Os03g0283200		Os11g0249000	Os04g0444400	Os11g0489250
Os01g0884300		Os12g0120100	Os06g0713800	Os02g0515200
Os10g0122400		Os05g0355700	Os04g0401900	Os11g0521000
Os03g0802500		Os03g0757000	Os06g0133500	Os09g0407700
Os01g0124650		Os07g0673900	Os03g0332100	Os06g0325200
Os01g0764050		Os03g0643700	Os04g0444800	Os02g0226200
Os06g0216300		Os08g0529100	Os03g0280800	Os03g0694500
Os11g0591800		Os04g0493000	Os01g0564300	Os08g0152900
Os03g0310800		Os09g0554300	Os01g0864500	Os04g0521900
Os01g0667900		Os07g0597200	Os08g0552300	Os10g0476300
Os12g0133100		Os06g0701900	Os12g0149700	Os11g0588400
Os04g0450100		Os10g0415300	Os11g0119311	Os01g0832900
Os02g0484975		Os03g0285300	Os02g0303000	Os07g0568100
Os06g0215900		Os07g0201800	Os04g0611800	Os04g0623600
Os02g0227200		Os01g0933900	Os02g0767800	Os03g0232900
Os07g0126500		Os01g0249100	Os01g0624700	Os06g0703900
Os08g0538600		Os10g0491000	Os06g0606401	Os09g0513100
Os08g0120600		Os02g0705400	Os06g0513050	Os05g0457800
Os12g0210300		Os11g0145200	Os02g0731200	Os08g0373000
Os10g0573800		Os04g0578400	Os12g0191300	Os07g0106000
Os07g0635150		Os11g0649900	Os03g0768900	Os04g0554600
Os07g0689600		Os05g0358101	Os10g0162844	Os08g0280100
Os04g0339400		Os03g0850700	Os10g0100300	Os11g0499600
Os10g0555900		Os04g0545600	Os03g0740200	Os07g0174900
Os07g0100200		Os06g0591200	Os04g0600000	Os10g0498100
Os01g0179600		Os02g0730000	Os01g0902700	Os11g0592000
Os05g0399200		Os03g0829200	Os12g0614100	Os04g0321700
Os07g0635500		Os02g0215500	Os03g0563300	Os07g0100300
Os07g0418500		Os12g0437800	Os02g0779400	Os01g0597800
Os01g0266500		Os01g0607000	Os11g0668650	Os01g0963600
Os03g0339400		Os01g0511100	Os07g0604300	Os02g0114300
Os04g0535600		Os04g0538000	Os01g0919100	Os11g0615000
Os03g0103300		Os03g0122300	Os11g0552500	Os06g0192400
Os09g0511600		Os04g0533900	Os06g0210900	Os05g0489900
Os05g0129000		Os12g0628600	Os02g0613900	Os06g0683700
Os09g0518200		Os11g0282800	Os02g0433900	Os01g0954400
Os04g0475600		Os01g0248300	Os08g0198100	Os01g0945200
Os09g0332700		Os10g0525500	Os07g0418600	Os01g0376700
Os05g0475400		Os06g0714900	Os11g0167600	Os02g0817900
Os02g0620600		Os03g0341000	Os03g0640000	Os11g0241200
Os01g0627500		Os08g0476900	Os12g0119000	Os02g0280200
Os01g0348900		Os01g0172100	Os11g0693750	Os05g0470000
Os11g0155600		Os03g0661600	Os08g0552400	Os05g0280500
Os10g0527800		Os05g0368100	Os05g0181700	Os09g0482780
Os09g0381400		Os06g0574100	Os06g0517500	Os02g0202200
Os06g0215600		Os04g0103500	Os03g0195300	Os01g0836600
Os01g0132000		Os12g0189300	Os09g0471800	Os04g0586100
Os01g0383700		Os02g0684400	Os08g0552100	Os09g0543400
Os02g0528900		Os11g0650700	Os04g0586500	Os05g0476700
Os03g0157900		Os08g0389700	Os03g0312100	Os02g0681200
Os03g0150800		Os08g0170800	Os02g0785000	Os01g0310100
Os01g0216000		Os05g0359833	Os02g0134200	Os06g0204400
Os10g0524700		Os12g0261300	Os05g0497200	Os02g0579000
Os01g0369700		Os03g0624600	Os12g0165600	Os01g0636400
Os03g0785900		Os03g0841600	Os09g0345300	Os06g0229400
Os09g0367700		Os02g0200300	Os06g0206900	Os12g0166700
Os03g0305100		Os03g0663600	Os03g0256800	Os09g0543900
Os03g0709000		Os02g0168100	Os06g0102100	Os04g0610400
Os11g0587600		Os04g0524500	Os03g0317300	Os07g0516300
Os03g0747800		Os06g0539500	Os06g0727800	Os11g0487100
Os07g0638400		Os05g0506000	Os07g0539200	Os01g0937050
Os01g0528800		Os02g0178100	Os01g0701500	Os03g0782400
Os09g0442300		Os02g0666500	Os01g0799000	Os12g0198000
Os04g0650800		Os07g0683200	Os04g0456300	Os11g0591300
Os02g0157600		Os06g0257600	Os05g0242000	Os11g0306400
Os08g0109200		Os09g0497900	Os09g0528500	Os06g0683400
Os10g0530900		Os08g0189100	Os12g0138050	Os02g0301100
Os11g0147800		Os06g0716100	Os04g0600300	Os04g0423600
Os07g0129200		Os05g0384600	Os10g0351500	Os02g0822900
Os01g0667200		Os08g0477100	Os01g0141300	Os06g0643700
Os11g0307300		Os03g0654400	Os03g0727600	Os01g0772500
Os05g0405000		Os05g0560200	Os06g0114200	Os10g0317900
Os03g0663400		Os03g0794300	Os06g0162550	Os03g0299200
Os11g0428800		Os03g0172100	Os09g0530000	Os12g0615500
Os02g0256200		Os08g0101800	Os04g0261400	Os07g0631700
Os02g0102300		Os04g0111225	Os05g0552800	Os01g0214600
Os12g0548700		Os06g0239700	Os04g0127100	Os02g0625300
Os10g0528300		Os01g0192300	Os08g0229601	Os01g0106900
Os11g0210500		Os08g0550200	Os03g0333400	Os02g0198700
Os04g0620000		Os05g0366600	Os02g0212400	Os02g0628200
Os07g0188800		Os10g0454300	Os06g0255900	Os05g0387200
Os10g0552600		Os07g0241800	Os10g0197000	Os02g0514326
Os04g0659300		Os01g0342900	Os06g0608700	Os12g0630600
Os03g0103200		Os02g0609200	Os02g0656100	Os01g0700900
Os02g0274100		Os10g0530750	Os07g0624100	Os06g0247900
Os07g0124900		Os01g0268100	Os02g0585100	Os06g0115300
Os07g0126301		Os06g0611900	Os02g0729400	Os08g0564000
Os07g0125500		Os11g0156401	Os04g0128700	Os01g0582600
Os05g0247100		Os09g0417800	Os08g0290700	Os05g0245300
		Os07g0550500	Os12g0227500	Os01g0126900
		Os02g0485000	Os02g0118850	Os02g0738600
		Os06g0543400	Os06g0348800	Os02g0627100
		Os01g0627600	Os01g0869800	Os05g0179300
		Os06g0697600	Os04g0615550	Os03g0273200
		Os05g0338900	Os03g0759600	Os09g0438100
		Os06g0495800	Os08g0425500	Os02g0539100
		Os07g0151200	Os08g0391800	Os10g0512400
		Os03g0369000	Os05g0551700	Os06g0570100
		Os01g0734000	Os02g0439200	Os07g0165200
		Os07g0643400	Os07g0520200	Os01g0901800
		Os01g0124700	Os11g0664400	Os02g0706900
		Os01g0854800	Os04g0450000	Os07g0204900
		Os02g0834300	Os02g0584700	Os06g0637500
		Os01g0847800	Os07g0694400	Os09g0433800
		Os02g0740500	Os12g0431100	Os01g0949500
		Os01g0112000	Os04g0129900	Os01g0543000
		Os11g0505300	Os09g0431100	Os03g0245700
		Os02g0755600	Os02g0729200	Os07g0678300
		Os06g0133200	Os03g0826300	Os10g0100500
		Os10g0532200	Os03g0374901	Os07g0618400
		Os02g0618100	Os01g0226200	Os03g0815800
		Os05g0550000	Os05g0148800	Os02g0318100
		Os05g0120200	Os08g0553100	Os03g0406100
		Os01g0949900	Os02g0272300	Os04g0127200
		Os11g0484700	Os03g0281100	Os06g0140800
		Os10g0535800	Os09g0330000	Os01g0195400
		Os07g0162400	Os01g0714600	Os01g0915000
		Os06g0302000	Os11g0687900	Os07g0668300
		Os05g0244700	Os04g0538400	Os07g0575900
		Os09g0272600	Os01g0237750	Os02g0208500
		Os03g0664650	Os01g0237500	Os07g0142200
		Os01g0950000	Os07g0566150	Os01g0810800
		Os01g0850900	Os02g0180400	Os07g0614700
		Os11g0644700	Os10g0411500	Os10g0444600
		Os12g0126000	Os12g0575000	Os07g0225300
		Os05g0163300	Os03g0333700	Os02g0668500
		Os10g0509401	Os07g0103500	Os04g0483500
		Os06g0218300	Os07g0178600	Os02g0325600
		Os05g0228000	Os08g0482600	Os02g0727300
		Os09g0572700	Os01g0700300	Os11g0593000
		Os12g0555200	Os01g0905300	Os11g0591200
		Os07g0519600	Os04g0365100	Os03g0608700
		Os11g0671100	Os03g0237201	Os04g0586000
		Os04g0540200	Os02g0832000	Os03g0259100
		Os12g0629700	Os01g0135700	Os12g0448900
		Os02g0531600	Os12g0245700	Os10g0416800
		Os03g0794000	Os03g0764000	Os04g0110600
		Os10g0527400	Os04g0540600	Os07g0525100
		Os06g0689600	Os08g0551500	Os03g0721300
		Os03g0857900	Os08g0316900	Os01g0847200
		Os01g0716500	Os06g0212300	Os01g0557500
		Os01g0965900	Os02g0584800	Os01g0838350
		Os01g0155000	Os05g0500600	Os07g0142300
		Os10g0419400	Os11g0501500	Os03g0220100
		Os05g0475475	Os11g0138950	Os03g0764100
		Os10g0101200	Os07g0469100	Os11g0282300
		Os03g0123800	Os03g0217900	Os01g0720400
		Os01g0289600	Os03g0101400	Os08g0434300
		Os02g0807100	Os02g0540700	Os09g0272000
		Os02g0114400	Os09g0268800	Os10g0500600
		Os01g0644000	Os09g0511300	Os03g0793800
		Os03g0195450	Os06g0602900	Os11g0179700
		Os07g0673200	Os03g0667300	Os03g0283200
		Os01g0303800	Os08g0288400	Os07g0142500
		Os02g0715000	Os10g0538450	Os09g0491100
		Os03g0111400	Os12g0242500	Os02g0739400
		Os04g0556500	Os08g0261000	Os03g0281900
		Os06g0112700	Os05g0545400	Os07g0599700
		Os07g0241500	Os10g0403800	Os03g0214000
		Os07g0691600	Os01g0732801	Os07g0599500
		Os01g0639600	Os06g0585950	Os03g0338000
		Os03g0183600	Os09g0517100	Os12g0471100
		Os01g0198900	Os08g0409900	Os04g0456700
		Os01g0924933	Os04g0563900	Os09g0506000
		Os10g0481300	Os05g0433800	Os12g0145100
		Os01g0124100	Os11g0474450	Os06g0603600
		Os01g0629600	Os03g0233300	Os09g0544000
		Os06g0146800	Os03g0275100	Os06g0274800
		Os01g0935800	Os09g0458300	Os07g0599600
		Os03g0777100	Os08g0425300	Os03g0339400
		Os08g0498400	Os06g0653200	Os08g0478000
		Os12g0179800	Os09g0129600	Os03g0836800
		Os03g0340500	Os04g0514600	Os03g0103300
		Os04g0545700	Os07g0601100	Os07g0599900
		Os10g0529500	Os03g0635800	Os05g0427400
		Os02g0139000	Os01g0169400	Os11g0523800
		Os05g0429000	Os01g0845100	Os01g0827300
		Os11g0304050	Os01g0905200	Os01g0962700
		Os01g0970700	Os06g0573900	Os04g0186400
		Os02g0759000	Os03g0263300	Os01g0776600
		Os03g0270000	Os03g0190300	Os04g0269600
		Os07g0126401	Os07g0633400	Os06g0214800
		Os10g0518000	Os02g0597300	Os09g0564400
		Os11g0135900	Os06g0493600	Os10g0486100
		Os03g0261100	Os04g0234600	Os11g0151700
		Os02g0484900	Os08g0552000	Os08g0335600
		Os07g0572100	Os09g0356000	Os08g0156600
		Os09g0454600	Os02g0805100	Os01g0142300
		Os10g0345100	Os03g0786100	Os03g0603600
		Os03g0319400	Os06g0641066	Os07g0187700
		Os08g0345500	Os07g0466000	Os05g0114000
		Os03g0124900	Os03g0163200	Os08g0434100
		Os03g0171900	Os01g0850800	Os07g0683600
		Os07g0125000	Os07g0520300	Os03g0150800
		Os07g0142600	Os02g0581100	Os04g0423400
		Os03g0189600	Os03g0298900	Os11g0507200
		Os02g0129800	Os03g0162000	Os04g0598000
		Os04g0117900	Os08g0547300	Os03g0146800
		Os11g0508600	Os08g0189900	Os03g0300400
		Os02g0130100	Os06g0218900	Os04g0555300
		Os03g0324900	Os06g0145400	Os02g0514500
		Os01g0855000	Os01g0288200	Os04g0652700
		Os02g0755900	Os09g0522200	Os07g0630400
		Os09g0572900	Os05g0106200	Os03g0238600
		Os09g0332600	Os11g0450400	Os07g0129300
		Os04g0449500	Os06g0611300	Os02g0582900
		Os01g0220100	Os06g0294200	Os01g0621900
		Os04g0445100	Os07g0673550	Os05g0134400
		Os07g0643800	Os09g0528700	Os12g0637100
		Os02g0732800	Os12g0157066	Os06g0644200
		Os07g0677600	Os04g0581400	Os10g0444700
		Os10g0165300	Os03g0343900	Os02g0115700
		Os03g0195800	Os09g0323700	Os03g0368900
		Os02g0189200	Os08g0401800	Os03g0103200
		Os03g0793900	Os05g0447700	Os11g0167800
		Os06g0536100	Os05g0369700	Os09g0409100
		Os07g0170100	Os01g0647200	Os10g0191300
		Os04g0523812	Os05g0135400
		Os11g0126800	Os06g0193200
		Os04g0560100	Os06g0726100
		Os03g0804900	Os02g0698000
		Os05g0215300	Os09g0530800
		Os10g0456000	Os02g0747900
		Os03g0390200	Os06g0514800
		Os04g0111200	Os06g0128800
		Os02g0203300	Os05g0291700
		Os02g0262800	Os10g0195000
		Os07g0170000	Os02g0326200
		Os11g0521000	Os05g0582600
		Os04g0398000	Os02g0818900
		Os03g0432100	Os07g0654700
		Os10g0530800	Os10g0539200
		Os02g0215200	Os04g0436300
		Os04g0447700	Os07g0156467
		Os11g0441500	Os01g0746400
		Os06g0651000	Os04g0550600
		Os01g0847700	Os11g0640500
		Os04g0521900	Os01g0330200
		Os10g0490800	Os02g0535000
		Os01g0825800	Os01g0700400
		Os02g0551100	Os03g0261800
		Os03g0571900	Os06g0248500
		Os01g0620800	Os01g0810500
		Os10g0171500	Os11g0156000
		Os01g0949700	Os04g0678700
		Os11g0590700	Os02g0314600
		Os03g0790700	Os07g0190000
		Os11g0503900	Os07g0157000
		Os01g0947000	Os01g0495701
		Os02g0173200	Os06g0283100
		Os04g0338100	Os11g0658900
		Os01g0185500	Os04g0308600
		Os02g0575000	Os03g0221700
		Os09g0400400	Os09g0569800
		Os11g0592100	Os12g0291400
		Os09g0567500	Os07g0158500
		Os04g0554600	Os08g0168700
		Os10g0560000	Os05g0252100
		Os07g0142700	Os02g0326100
		Os01g0588900	Os09g0371100
		Os11g0592000	Os10g0420200
		Os04g0655300	Os11g0426400
		Os01g0597800	Os03g0431600
		Os07g0600200	Os01g0955100
		Os03g0729600	Os01g0893400
		Os09g0467400	Os04g0578000
		Os01g0160100	Os03g0642300
		Os02g0114300	Os06g0264800
		Os04g0453400	Os06g0296700
		Os09g0478100	Os08g0526100
		Os03g0195500	Os12g0626400
		Os10g0513900	Os02g0710300
		Os12g0455000	Os07g0471300
		Os10g0552200	Os01g0660200
		Os03g0854000	Os04g0449200
		Os10g0390800	Os03g0108800
		Os06g0239200	Os01g0248000
		Os08g0485400	Os04g0405300
		Os12g0555000	Os11g0587000
		Os02g0533800	Os06g0727700
		Os08g0480000	Os04g0400700
		Os01g0836600	Os05g0166300
		Os10g0463800	Os06g0570600
		Os11g0182200	Os06g0674000
		Os04g0523600	Os10g0496900
		Os02g0527900	Os03g0741100
		Os01g0910500	Os08g0119800
		Os03g0760200	Os01g0346250
		Os06g0690200	Os05g0231100
		Os05g0513900	Os10g0172000
		Os06g0670000	Os03g0439700
		Os02g0779300	Os06g0255400
		Os01g0636400	Os11g0160550
		Os03g0130300	Os04g0643500
		Os04g0350100	Os02g0806500
		Os02g0203200	Os10g0172100
		Os01g0761300	Os02g0776400
		Os02g0503900	Os06g0570566
		Os10g0527601	Os03g0155900
		Os06g0129900	Os07g0429600
		Os07g0126100	Os03g0253200
		Os11g0614900	Os12g0236225
		Os01g0652375	Os02g0745400
		Os01g0752500	Os04g0636200
		Os01g0138800	Os08g0386200
		Os03g0782400	Os12g0637200
		Os01g0603300	Os01g0968100
		Os04g0320700	Os06g0272850
		Os07g0192000	Os07g0611500
		Os01g0803900	Os01g0307500
		Os05g0161800	Os02g0278700
		Os08g0470200	Os06g0239100
		Os11g0306400	Os11g0262600
		Os09g0110300	Os04g0565500
		Os06g0643700	Os04g0662900
		Os02g0637000	Os10g0536600
		Os01g0627400	Os12g0181600
		Os01g0772500	Os10g0498000
		Os03g0673700	Os12g0282000
		Os04g0352400	Os10g0538200
		Os01g0214600	Os09g0321200
		Os12g0512100	Os02g0787600
		Os03g0802600	Os05g0433500
		Os05g0531200	Os12g0555100
		Os12g0548401	Os07g0412100
		Os08g0424100	Os03g0439500
		Os07g0621800	Os05g0408900
		Os06g0103200	Os06g0488050
		Os05g0245300	Os08g0104600
		Os01g0589200	Os04g0459500
		Os02g0629800	Os08g0190100
		Os02g0580900	Os10g0378100
		Os11g0255500	Os04g0492800
		Os06g0264500	Os06g0666800
		Os07g0584100	Os04g0308400
		Os05g0527100	Os02g0181300
		Os01g0880800	Os07g0680600
		Os07g0677200	Os01g0249800
		Os05g0493800	Os07g0592600
		Os02g0191300	Os03g0608000
		Os10g0553800	Os02g0626532
		Os01g0946600	Os09g0471550
		Os01g0713200	Os07g0484200
		Os02g0706900	Os09g0551251
		Os02g0188000	Os04g0585700
		Os01g0557100	Os08g0231400
		Os06g0549300	Os06g0514100
		Os11g0552000	Os01g0871600
		Os04g0527000	Os02g0700300
		Os03g0245700	Os01g0700500
		Os03g0195475	Os03g0129300
		Os10g0113000	Os01g0941800
		Os02g0673100	Os06g0673700
		Os01g0956200	Os06g0335975
		Os03g0673400	Os01g0724500
		Os01g0176000	Os11g0227800
		Os03g0184300	Os04g0684900
		Os10g0167200	Os01g0370000
		Os06g0149700	Os11g0151200
		Os02g0318100	Os10g0415800
		Os04g0619000	Os12g0292400
		Os10g0529400	Os09g0361500
		Os11g0629500	Os06g0500700
		Os03g0231600	Os01g0814200
		Os02g0655700	Os10g0116800
		Os07g0668300	Os06g0335900
		Os03g0121300	Os11g0572700
		Os06g0323100	Os01g0186900
		Os02g0811800	Os04g0586200
		Os07g0142200	Os01g0134700
		Os02g0167100	Os11g0707000
		Os07g0225300	Os07g0435300
		Os12g0548501	Os11g0665600
		Os02g0525100	Os12g0149300
		Os10g0528400	Os07g0148900
		Os01g0211600	Os06g0192800
		Os03g0815100	Os10g0508700
		Os03g0154000	Os08g0299400
		Os04g0483500	Os12g0631600
		Os11g0210300	Os03g0323200
		Os10g0568900	Os07g0532800
		Os10g0370500	Os02g0205200
		Os02g0727300	Os01g0786700
		Os03g0618300	Os06g0109600
		Os06g0725000	Os11g0211800
		Os03g0283100	Os05g0246300
		Os04g0508200	Os01g0868600
		Os12g0448900	Os04g0310200
		Os03g0351100	Os04g0173800
		Os10g0416800	Os05g0456925
		Os07g0638100	Os01g0695700
		Os10g0167250	Os10g0162842
		Os08g0101500	Os06g0135900
		Os10g0365200	Os04g0107600
		Os07g0142300	Os02g0594166
		Os10g0531400	Os09g0412300
		Os03g0220100	Os01g0580500
		Os01g0110400	Os02g0753000
		Os05g0586200	Os11g0275000
		Os01g0949750	Os02g0744900
		Os06g0216700	Os04g0414700
		Os02g0190300	Os12g0270300
		Os07g0125201	Os11g0609500
		Os02g0829500	Os03g0292100
		Os12g0442800	Os02g0327500
		Os10g0552300	Os03g0181100
		Os01g0697100	Os04g0634400
		Os03g0126700	Os01g0773700
		Os07g0635200	Os01g0279100
		Os06g0596300	Os12g0420400
		Os01g0638000	Os12g0189400
		Os01g0703400	Os10g0403000
		Os08g0557800	Os01g0914100
		Os06g0693600	Os11g0489250
		Os03g0793800	Os11g0274700
		Os03g0283200	Os04g0453233
		Os07g0142500	Os04g0639100
		Os01g0884300	Os07g0448200
		Os03g0802500	Os03g0778100
		Os09g0491100	Os04g0347200
		Os05g0360400	Os07g0147500
		Os01g0124650	Os11g0622800
		Os03g0701200	Os04g0399300
		Os08g0114300	Os11g0546500
		Os01g0764050	Os11g0245200
		Os06g0216300	Os01g0384800
		Os11g0591800	Os07g0680400
		Os07g0599700	Os06g0166500
		Os03g0310800	Os10g0537800
		Os01g0667900	Os12g0249900
		Os12g0133100	Os11g0543500
		Os04g0450100	Os09g0481200
		Os02g0484975	Os10g0498100
		Os06g0215900	Os08g0200300
		Os02g0227200	Os06g0108600
		Os07g0126500	Os02g0807800
		Os06g0159600	Os05g0107101
		Os08g0538600	Os06g0101600
		Os08g0120600	Os09g0484800
		Os12g0210300	Os04g0688200
		Os07g0599500	Os05g0560000
		Os07g0174400	Os05g0438500
		Os10g0573800	Os04g0690100
		Os07g0635150	Os01g0376700
		Os07g0689600	Os02g0817900
		Os04g0339400	Os08g0431700
		Os09g0388400	Os02g0280200
		Os10g0555900	Os02g0197600
		Os12g0145100	Os04g0308500
		Os02g0689900	Os04g0586100
		Os07g0100200	Os04g0310100
		Os10g0569400	Os01g0968300
		Os01g0179600	Os06g0288100
		Os06g0244000	Os10g0517050
		Os05g0399200	Os07g0638600
		Os04g0468600	Os01g0266800
		Os07g0635500	Os01g0164300
		Os06g0274800	Os10g0122600
		Os07g0418500	Os07g0141400
		Os02g0758000	Os11g0226933
		Os07g0599600	Os04g0610400
		Os01g0159400	Os03g0203700
		Os01g0266500	Os01g0795000
		Os03g0339400	Os08g0560900
		Os08g0478000	Os11g0587300
		Os05g0227600	Os07g0577600
		Os04g0535600	Os04g0506800
		Os01g0764800	Os06g0683400
		Os03g0103300	Os04g0571600
		Os07g0599900	Os04g0524600
		Os09g0511600	Os01g0608101
		Os01g0827300	Os07g0631700
		Os04g0679400	Os10g0551401
		Os11g0246166	Os02g0198700
		Os05g0129000	Os01g0794800
		Os09g0518200	Os11g0171300
		Os04g0475600	Os01g0700900
		Os09g0332700	Os03g0388500
		Os05g0475400	Os08g0564000
		Os02g0620600	Os05g0223000
		Os07g0509800	Os01g0582600
		Os10g0486100	Os01g0850550
		Os01g0627500	Os12g0291100
		Os08g0453200	Os06g0692600
		Os01g0946700	Os08g0302000
		Os08g0477500	Os07g0544800
		Os08g0335600	Os04g0457000
		Os05g0503300	Os08g0203300
		Os03g0226200	Os11g0151500
		Os01g0348900	Os06g0570100
		Os11g0155600	Os01g0575200
		Os08g0557600	Os09g0441400
		Os10g0527800	Os09g0433800
		Os04g0404800	Os07g0678300
		Os09g0381400	Os08g0435900
		Os04g0554500	Os06g0729300
		Os01g0356400	Os04g0127200
		Os06g0215600	Os07g0558400
		Os06g0256500	Os08g0519100
		Os01g0132000	Os10g0444600
		Os01g0383700	Os07g0562700
		Os02g0528900	Os01g0968400
		Os01g0878800	Os03g0236200
		Os10g0552700	Os07g0691200
		Os03g0157900	Os02g0474000
		Os01g0216000	Os03g0259100
		Os10g0524700	Os06g0320500
		Os11g0507200	Os04g0674800
		Os12g0571000	Os07g0499500
		Os07g0609000	Os04g0659200
		Os01g0369700	Os07g0258400
		Os09g0440300	Os01g0720400
		Os03g0785900	Os01g0501800
		Os09g0367700	Os11g0242800
		Os06g0547400	Os12g0114800
		Os03g0305100	Os06g0513862
		Os03g0709000	Os04g0453200
		Os02g0802500	Os08g0556300
		Os11g0587600	Os01g0543100
		Os03g0747800	Os04g0253000
		Os07g0638400	Os01g0952800
		Os01g0528800	Os03g0338000
		Os09g0442300	Os11g0115100
		Os03g0102700	Os03g0592500
		Os04g0650800	Os12g0471100
		Os02g0157600	Os01g0294500
		Os07g0129300	Os10g0453900
		Os08g0109200	Os01g0720500
		Os10g0530900	Os05g0552600
		Os11g0147800	Os12g0236100
		Os07g0129200	Os04g0616700
		Os02g0232400	Os06g0696600
		Os01g0667200	Os09g0346500
		Os05g0405000	Os10g0334500
		Os03g0663400	Os11g0134900
		Os03g0233900	Os07g0432333
		Os10g0370800	Os09g0564400
		Os11g0428800	Os01g0941200
		Os02g0256200	Os03g0237100
		Os05g0375400	Os02g0306401
		Os02g0102300	Os02g0562600
		Os12g0548700	Os03g0700400
		Os05g0169100	Os02g0669100
		Os10g0528300	Os03g0196000
		Os04g0620000	Os07g0430501
		Os07g0188800	Os01g0600900
		Os10g0552600	Os03g0738600
		Os02g0817700	Os02g0650300
		Os04g0659300	Os04g0689000
		Os03g0103200	Os03g0146800
		Os02g0274100	Os01g0588100
		Os07g0124900	Os01g0975900
		Os07g0126301	Os02g0582900
		Os03g0223400	Os04g0521100
		Os07g0125500	Os07g0429700
		Os05g0247100	Os03g0307200
		Os01g0764000	Os03g0307300
			Os07g0432201
			Os09g0409100

## Sheet: log2FC_pval
gene_id	MSU_id	HPsmoke-HPcon_l2fcshrink	LPsmoke-LPcon_l2fcshrink	LPcon-HPcon_l2fcshrink	padj_HPsmoke-HPcon_l2fcshrink	padj_LPsmoke-LPcon	padj_LPcon-Hpcon	Oryzabase Gene Symbol Synonym(s)	Oryzabase Gene Name Synonym(s)	MSU_annotation	RAP_Description
Os02g0483500	LOC_Os02g28170	7.08359	7.46266	0.0440851	1.65759e-52	1.0301e-74	0.781366	OsMaT-2	malonyltransferase 2, flavonol 3-O-glucoside malonyltransferase	transferase family protein, putative, expressed	Transferase family protein.
Os01g0557100	LOC_Os01g37630	6.84273	9.11971	-1.15572	0	0	8.97023e-07	0	0	esterase, putative, expressed	Alpha/beta hydrolase family protein.
Os02g0484200	LOC_Os02g28220	6.72042	6.63686	-0.269245	1.06773e-56	1.68113e-45	0.588091	OsMaT-1	malonyltransferase 1	transferase family protein, putative, expressed	Transferase family protein.
Os07g0418500	LOC_Os07g23570	6.2748	8.57369	-1.74131	1.44897e-125	1.05688e-201	6.73558e-10	OsCYP709C9	Cytochrome P450 709C9	cytochrome P450 72A1, putative, expressed	Similar to Cytochrome P450.
Os02g0811800	LOC_Os02g56700	5.85029	6.85388	0.565017	1.13332e-124	5.45666e-182	0.0595269	OsCCR10, CCR10	Dihydrofolate-4-reductase, Cinnamoyl-CoA reductase 10, OsCINNAMOYL-COENZYME A REDUCTASE10, CINNAMOYL-COENZYME A REDUCTASE 10	dehydrogenase, putative, expressed	Similar to Cinnamoyl-CoA reductase (EC 1.2.1.44).
Os01g0179600	LOC_Os01g08440	5.67054	6.51844	0.279222	3.0375e-57	3.28226e-73	0.545196	OsUGT75K1	UDP-glucose-dependent glycosyltransferase 75K1	UDP-glucoronosyl and UDP-glucosyl transferase domain containing protein, expressed	UDP-glucuronosyl/UDP-glucosyltransferase family protein.
Os07g0241500	LOC_Os07g13770	5.64588	5.55324	1.12463	9.86431e-199	0	4.83319e-08	OsUGT710C2	UDP-glucose-dependent glycosyltransferase 710C2	UDP-glucoronosyl and UDP-glucosyl transferase domain containing protein, expressed	UDP-glucuronosyl/UDP-glucosyltransferase family protein.
Os10g0528300	None	5.61652	7.60374	-0.299232	1.83394e-201	0	0.25066	-	-	-	-
Os01g0869450	None	5.58461	6.74278	-0.103886	2.76269e-19	6.65079e-26	0.954643	-	-	-	-
Os09g0518200	LOC_Os09g34250	5.56827	5.51731	0.736975	0	0	1.99407e-09	OsSGT, SGT, UGT74H3	salicylic acid glucosyltransferase, SA-glucosyltransferase, UDP-glucose-dependent glycosyltransferase 74H3	UDP-glucoronosyl and UDP-glucosyl transferase domain containing protein, expressed	UDP-glucuronosyl/UDP-glucosyltransferase family protein.
Os07g0638400	LOC_Os07g44440	5.24256	7.8019	-2.4001	0	0	2.06506e-117	Os1-Cys Prx B, 1-Cys Prx B, Os1-CysPrxB, 1-CysPrxB	peroxiredoxin, 1 Cys-peroxiredoxin B	peroxiredoxin, putative, expressed	Similar to 1-Cys peroxiredoxin.
Os03g0283200	LOC_Os03g17480	5.12574	4.81613	3.03214	1.63105e-125	7.95764e-132	1.39764e-44	OsGSTL1	lambda class glutathione S-transferase 1, glutathione S-transferase lambda 1	IN2-1 protein, putative, expressed	Similar to IN2-1 protein.
Os01g0369700	LOC_Os01g27210	5.11706	5.35415	0.946346	0	0	4.02299e-20	OsGSTF5, OsGST F5	Glutathione transferase I, Phi-class glutathione S-transferase F5, phi class GST F5	glutathione S-transferase, putative, expressed	Similar to Glutathione S-transferase GST 8 (EC 2.5.1.18).
Os07g0625400	LOC_Os07g43240	4.72204	4.88904	-0.141441	3.39899e-123	1.9585e-132	0.722268	OSK28	S-PHASE KINASE-ASSOCIATED PROTEIN1-LIKE PROTEIN 28, Oryza sativa SKP1-like gene 28	SKP1-like protein 1B, putative, expressed	SKP1 component domain containing protein.
Os05g0368100	LOC_Os05g30510	4.66218	6.83756	-1.85548	4.0952e-116	1.02169e-130	1.70708e-11	0	0	expressed protein	Conserved hypothetical protein.
Os09g0367700	LOC_Os09g20220	4.63281	5.7315	0.135165	1.95439e-38	1.94413e-48	0.555143	OsGSTU5	tau class glutathione S-transferase 5, glutathione transferase U5	glutathione S-transferase, putative, expressed	Similar to GST6 protein (EC 2.5.1.18).
Os03g0154000	LOC_Os03g05910	4.60366	5.11633	0.724033	2.37324e-302	0	2.03258e-07	0	Aromatic-ring hydroxylase family protein	expressed protein	Aromatic-ring hydroxylase family protein.
Os11g0145200	LOC_Os11g04860	4.56849	4.91093	0.120118	3.17515e-115	5.3846e-142	0.72935	OsUGT75E1	UDP-glucose-dependent glycosyltransferase 75E1	anthocyanin 5-O-glucosyltransferase, putative, expressed	UDP-glucuronosyl/UDP-glucosyltransferase family protein.
Os01g0869400	LOC_Os01g64910	4.56233	5.63684	-0.0974178	8.1344e-14	3.65068e-19	0.955261	0	0	anthocyanidin 5,3-O-glucosyltransferase, putative, expressed	Similar to Anthocyanidin 5, 3-O-glucosyltransferase.
Os06g0536100	LOC_Os06g34530	4.49485	5.02094	-1.02959	6.62067e-179	1.07181e-196	4.10943e-08	0	0	zinc finger, C3HC4 type domain containing protein, expressed	Hypothetical conserved gene.
Os04g0339400	LOC_Os04g27060	4.48763	6.31571	-0.248453	3.02192e-36	1.31804e-69	0.633159	OsAKR, AKR	aldo-keto reductase	oxidoreductase, aldo/keto reductase family protein, putative, expressed	Aldo/keto reductase family protein.
Os01g0597800	LOC_Os01g41430	4.48106	4.64136	1.38058	8.79585e-66	8.21795e-75	6.18953e-07	0	UDP-glucose-dependent glycosyltransferase 703A4	UDP-glucoronosyl and UDP-glucosyl transferase, putative, expressed	UDP-glucuronosyl/UDP-glucosyltransferase family protein.
Os09g0518266	None	4.478	3.6799	1.52505	1.57111e-14	7.14926e-23	0.000288072	-	-	-	-
Os07g0170000	LOC_Os07g07440	4.46323	4.40098	0.723661	4.84272e-283	0	4.50256e-07	0	0	versicolorin reductase, putative, expressed	Similar to Brn1-like protein.
Os01g0638000	LOC_Os01g45110	4.46235	4.77037	0.658447	2.34379e-31	1.18325e-31	0.0780407	0	UDP-glucose-dependent glycosyltransferase 703A2	anthocyanin 3-O-beta-glucosyltransferase, putative, expressed	UDP-glucuronosyl/UDP-glucosyltransferase family protein.
Os02g0504000	LOC_Os02g30110	4.2782	4.85623	-0.090133	2.07636e-12	2.78483e-15	0.956335	0	0	cytochrome P450, putative, expressed	Similar to Cytochrome P450 CYP81L6.
Os01g0369800	None	4.24694	4.95913	0.441866	2.68546e-18	1.6008e-37	0.222146	-	-	-	-
Os07g0169700	LOC_Os07g07420	4.23132	1.67183	-0.832577	2.40015e-20	0.000627241	0.0606153	OsGA20ox3, ga20ox3	rice GA 20-oxidase3, GA 20-oxidase 3, gibberellin C-20 oxidase 3, Gibberellin-20 oxidase 3	gibberellin 20 oxidase 1-B, putative, expressed	GA 20-oxidase3, GA metabolism
Os09g0493000	LOC_Os09g32000	4.21075	3.41324	1.52678	3.53478e-13	2.98626e-19	0.000340844	0	0	expressed protein	Conserved hypothetical protein.
Os10g0529600	None	4.18182	4.70508	-0.332141	4.4881e-60	4.17401e-71	0.424305	-	-	-	-
Os10g0365200	LOC_Os10g22070	4.14032	4.85568	-0.00644514	4.3535e-217	5.58543e-302	0.98478	OsGSTU33	0	glutathione S-transferase, putative, expressed	Thioredoxin fold domain containing protein.
Os10g0481300	LOC_Os10g34020	4.12551	5.13502	0.222231	4.89462e-49	4.0915e-77	0.610718	OsGSTU47	glutathione transferase U47	glutathione S-transferase, putative, expressed	Similar to Glutathione S-transferase, N-terminal domain containing protein, expressed.
Os04g0659300	LOC_Os04g56430	4.07844	4.65949	-0.138448	1.83745e-100	2.1019e-131	0.666659	OsRMC, OsRLK, OsDUF26, DUF26	root meander curling, receptor-like protein RMC, domain of unknown function 26	cysteine-rich receptor-like protein kinase, putative, expressed	Receptor-like protein, Root development, Salt stress response, Regulation of iron acquisition
Os02g0262800	LOC_Os02g16270	4.07792	3.92257	0.579611	5.08535e-179	1.32147e-179	0.000550241	rNBS41	NBS-LRR protein rNBS41	xa1, putative, expressed	Similar to NBS-LRR protein (Fragment).
Os01g0124650	LOC_Os01g03390	4.06367	5.42177	-2.78823	4.84409e-103	5.05068e-168	1.55431e-44	RBBI2-3	0	BBTI7 - Bowman-Birk type bran trypsin inhibitor precursor, expressed	Hypothetical conserved gene.
Os02g0318100	LOC_Os02g21300	4.05441	3.86135	1.64754	2.96822e-289	0	5.71394e-46	0	0	transposon protein, putative, unclassified, expressed	Similar to Alternative oxidase.
Os10g0525500	LOC_Os10g38150	3.96364	4.79393	-0.18004	2.08872e-40	7.62008e-59	0.723234	OsGSTU21	0	glutathione S-transferase, N-terminal domain containing protein, expressed	Similar to glutathione transferase31.
Os04g0338100	LOC_Os04g26920	3.95773	4.84185	0.203052	2.5067e-127	9.94448e-198	0.422206	0	0	oxidoreductase, aldo/keto reductase family protein, putative, expressed	Similar to IN2-2 protein.
Os01g0627550	None	3.92716	4.27791	0.486441	5.35715e-34	4.19384e-49	0.207164	-	-	-	-
Os10g0439800	LOC_Os10g30390	3.89264	5.51121	-0.0926403	6.01353e-11	2.50798e-18	0.955879	Oscyp71Z4	Cytochrome P450 71Z4	cytochrome P450, putative, expressed	Similar to H0813E03.1 protein.
Os01g0342900	LOC_Os01g24030	3.88768	4.76854	0.158936	4.14196e-42	3.34454e-64	0.733772	0	0	AMP-binding enzyme, putative, expressed	Similar to Adenosine monophosphate binding protein 1 AMPBP1.
Os01g0627500	LOC_Os01g43710	3.84105	3.8567	0.619927	0	0	8.79885e-13	OsCYP72A18	Cytochrome P450 72A18	cytochrome P450 72A1, putative, expressed	Cytochrome P450 family protein.
Os10g0368100	LOC_Os10g22310	3.83602	4.66336	-0.24157	1.00493e-57	1.39112e-83	0.554786	0	0	glutathione S-transferase GST 26, putative, expressed	Similar to Glutathione S-transferase GSTU35 (Fragment).
Os01g0627400	LOC_Os01g43700	3.80513	3.70339	0.799312	0	0	1.98397e-14	OsCYP72A17	Cytochrome P450 72A17	cytochrome P450 72A1, putative, expressed	Similar to Cytochrome P450 monooxygenase CYP72A5 (Fragment).
Os10g0162980	LOC_Os10g07970	3.77976	3.82242	0.324942	1.68611e-10	6.06118e-16	0.34485	0	0	anthocyanidin 5,3-O-glucosyltransferase, putative, expressed	Similar to Anthocyanidin 5, 3-O-glucosyltransferase.
Os06g0215900	LOC_Os06g11240	3.75375	4.8139	0.644997	8.62141e-71	5.32732e-118	0.00931035	OsOPR4, OsOPR10, OsOPR06-3	12-oxo-phytodienoic acid reductase 4	12-oxophytodienoate reductase, putative, expressed	Similar to Oxo-phytodienoic acid reductase.
Os03g0643700	LOC_Os03g44170	3.70944	5.83593	0.0328672	3.09269e-81	2.72317e-216	0.920891	OsGSTU44	glutathione transferase U44	glutathione S-transferase, putative, expressed	Similar to GST6 protein (EC 2.5.1.18).
Os06g0216300	LOC_Os06g11290	3.65632	3.92519	0.331831	6.38088e-209	7.19889e-246	0.0236399	OsOPR1, OsOPR2, OsOPR11, OsOPR06-6, OPDAR1, OsOPR, OPDAR	12-oxo-phytodienoic acid reductase 1, OPDA reductase	12-oxophytodienoate reductase, putative, expressed	Similar to 12-oxophytodienoic acid reductase.
Os03g0760200	LOC_Os03g55240	3.63446	4.01986	0.475725	1.83464e-255	0	0.000147676	-	-	-	-
Os11g0484700	LOC_Os11g29420	3.60987	5.43381	0.329531	2.94487e-32	8.35838e-74	0.442897	OsLTPd12, OsLtpVI.4	non-specific lipid transfer protein d12, lipid transfer protein d12, type D non-specific lipid transfer protein 12	LTPL30 - Protease inhibitor/seed storage/LTP family protein precursor, putative, expressed	Bifunctional inhibitor/plant lipid transfer protein/seed storage domain containing protein.
Os03g0571900	LOC_Os03g37490	3.52587	3.8034	0.0514092	4.22069e-205	5.04199e-245	0.818367	PEZ1, OsPEZ1	phenolics efflux zero 1	MATE efflux family protein, putative, expressed	Similar to transparent testa 12 protein.
Os10g0515200	LOC_Os10g37110	3.5208	3.69281	-0.0116085	2.99023e-69	4.90404e-78	0.986625	0	0	transposon protein, putative, unclassified, expressed	Cytochrome P450 family protein.
Os03g0188100	LOC_Os03g08900	3.51088	4.29604	-0.769572	2.50747e-114	5.49733e-148	0.000112032	OsMATE1	Multidrug and Toxic compound Extrusion protein 1	MATE efflux family protein, putative, expressed	Similar to transparent testa 12 protein.
Os09g0400400	LOC_Os09g23560	3.4792	4.74159	-0.696811	9.83353e-103	9.11462e-184	0.00024531	OsCAD8D	Cinnamyl alcohol dehydrogenase 8D	dehydrogenase, putative, expressed	Cinnamyl alcohol dehydrogenase (EC 1.1.1.195).
Os07g0552800	LOC_Os07g36690	3.43037	2.4766	0.234761	4.21246e-34	1.05207e-18	0.595998	OsCslF2, OsCSLF2	0	CSLF2 - cellulose synthase-like family F; beta1,3;1,4 glucan synthase, expressed	Cellulose synthase family protein.
Os01g0674400	LOC_Os01g48360	3.42964	3.03736	-0.158883	1.52983e-13	2.11529e-11	0.804262	0	0	expressed protein	Hypothetical conserved gene.
Os11g0249000	LOC_Os11g14380	3.41577	2.82193	1.03668	3.2239e-18	5.08742e-12	0.0112274	OsNLS1	necrotic leaf sheath 1	resistance protein LR10, putative, expressed	NB-ARC domain containing protein.
Os03g0371000	LOC_Os03g25490	3.39896	3.66099	0.562402	4.97742e-09	2.51071e-16	0.136775	OsSTA101	0	cytochrome P450 72A1, putative, expressed	Similar to Cytochrome P450 family protein, expressed.
Os02g0102200	LOC_Os02g01210	3.34373	1.45797	0.488868	3.05389e-47	3.79599e-10	0.106548	OsAAP3, OsAAP3, OsAAP9, AAP9	amino acid permease 3, amino acid permease 9, amino acid/auxin permease 9	amino acid transporter, putative, expressed	Similar to Transmembrane amino acid transporter protein.
Os10g0513900	LOC_Os10g36980	3.33694	3.51004	0.68478	5.69471e-183	3.12242e-220	1.03767e-07	CYP450	cytochrome P450	transposon protein, putative, unclassified, expressed	Cytochrome P450 family protein.
Os05g0527000	LOC_Os05g45100	3.33441	4.02289	-0.393093	2.35402e-36	4.71683e-50	0.325699	OsUGT706C3	UDP-dependent glycosyltransferase 706C3	anthocyanidin 5,3-O-glucosyltransferase, putative, expressed	UDP-glucuronosyl/UDP-glucosyltransferase family protein.
Os12g0226900	LOC_Os12g12580	3.32471	2.35732	1.40576	1.56779e-09	1.93065e-07	0.000907077	ClpC2	class I Clp ATPase C2	NADP-dependent oxidoreductase, putative, expressed	Similar to Allyl alcohol dehydrogenase.
Os01g0692100	LOC_Os01g49720	3.2736	4.15494	-0.328626	1.09669e-113	1.89376e-176	0.130046	OsGSTU39	glutathione transferase U39	glutathione S-transferase, putative, expressed	Glutathione S-transferase, C-terminal-like domain containing protein.
Os04g0556500	LOC_Os04g46980	3.26546	2.97923	0.899364	3.76026e-157	7.74325e-151	1.70139e-11	OscZOGT1, cZOGT1	cis-zeatin O-glucosyltransferase 1, cZ-O-glucosyltransferase 1	cis-zeatin O-glucosyltransferase, putative, expressed	cis-Zeatin-O-glucosyltransferase, Catalyze O-glucosylation of cZ and cZ-riboside
Os08g0112300	LOC_Os08g02030	3.24466	3.9053	-0.505038	2.63728e-63	1.64976e-87	0.0494687	0	0	transferase family protein, putative, expressed	Transferase domain containing protein.
Os10g0113000	LOC_Os10g02380	3.2444	4.18914	0.537165	4.22099e-138	5.41225e-241	0.00030905	0	Alcohol dehydrogenase (NADP(+))	oxidoreductase, aldo/keto reductase family protein, putative, expressed	Similar to Chalcone reductase homologue (Fragment).
Os08g0480000	LOC_Os08g37432	3.1834	4.06819	-0.205596	3.73281e-260	0	0.117374	0	0	MATE efflux family protein, putative, expressed	Multi antimicrobial extrusion protein MatE family protein.
Os04g0523812	None	3.12776	4.11002	-0.722177	2.07274e-166	2.95024e-268	6.83362e-08	-	-	-	-
Os05g0421600	LOC_Os05g34830	3.12015	3.72125	0.337309	1.39846e-33	1.32946e-52	0.356421	ONAC088, ONAC88	NAC domain-containing protein 088, NAC domain-containing protein 88	No apical meristem protein, putative, expressed	No apical meristem (NAM) protein domain containing protein.
Os01g0930900	LOC_Os01g70525	3.07839	0.703335	3.51591	1.08543e-48	0.000673697	8.73685e-64	0	0	tropinone reductase, putative, expressed	Similar to Short chain alcohol dehydrogenase-like.
Os02g0575000	LOC_Os02g36530	3.07296	3.55059	-0.480819	3.57078e-108	5.25644e-142	0.00416525	0	0	expressed protein	Conserved hypothetical protein.
Os03g0339400	LOC_Os03g22020	3.03123	2.70039	1.75048	7.2751e-126	1.57269e-103	7.09165e-42	prx40	class III peroxidase 40	peroxidase precursor, putative, expressed	Haem peroxidase, plant/fungal/bacterial family protein.
Os05g0421450	None	3.0072	3.65038	0.179949	2.0206e-17	8.13299e-27	0.720324	-	-	-	-
Os08g0538600	LOC_Os08g42590	2.98297	3.98241	-0.311687	1.09326e-252	0	0.0032409	0	0	mtN19, putative, expressed	Stress up-regulated Nod 19 family protein.
Os02g0503900	LOC_Os02g30100	2.96867	4.42715	-1.74438	1.36081e-100	6.07256e-204	5.92248e-31	0	0	cytochrome P450, putative, expressed	Cytochrome P450 family protein.
Os10g0527601	LOC_Os10g38350	2.96701	2.99193	0.523835	6.43628e-117	4.36243e-123	0.000389876	OsGSTU20	0	glutathione S-transferase, putative, expressed	Glutathione S-transferase, C-terminal-like domain containing protein.
Os09g0454600	LOC_Os09g28160	2.96412	2.88519	0.226538	6.25875e-26	7.07521e-25	0.608514	OsPT19	phosphate transporter 19	phosphate carrier protein, mitochondrial precursor, putative, expressed	Similar to Mitochondrial phosphate transporter (Fragment).
Os03g0572250	LOC_Os03g37570	2.94848	2.26311	-0.0436921	2.83746e-24	7.21716e-15	0.951927	0	0	expressed protein	Conserved hypothetical protein.
Os07g0638300	LOC_Os07g44430	2.91427	3.34869	-0.498271	1.18062e-09	1.51031e-11	0.0587205	Os1-CysPrxA, 1-CysPrxA	1 Cys-peroxiredoxin	peroxiredoxin, putative, expressed	Similar to 1-Cys peroxiredoxin.
Os04g0614500	LOC_Os04g52440	2.91393	1.56661	0.323133	1.10837e-13	9.3197e-05	0.551942	0	0	aminotransferase, putative, expressed	Pyridoxal phosphate-dependent transferase, major region, subdomain 1 domain containing protein.
Os10g0514901	LOC_Os10g37100	2.89336	3.96146	-0.623804	1.41229e-27	4.57723e-48	0.0715921	OsCYP89B4	Cytochrome P450 89B4	cytochrome P450, putative, expressed	Similar to Cytochrome P450 family protein.
Os01g0627701	None	2.88006	0.546801	2.0828	3.82718e-11	0.340099	6.95813e-07	-	-	-	-
Os07g0553000	LOC_Os07g36700	2.85733	1.85066	-1.02393	4.77578e-16	3.67333e-07	0.00945479	OsCslF1, OsCSLF1	0	CSLF1 - cellulose synthase-like family F; beta1,3;1,4 glucan synthase, expressed	Similar to Mixed-linked glucan synthase 2.
Os05g0166600	LOC_Os05g07450	2.84776	1.35327	0.41827	3.38007e-09	0.00526754	0.417998	0	0	S-domain receptor-like protein kinase, putative, expressed	Serine/threonine protein kinase-related domain containing protein.
Os10g0101200	LOC_Os10g01134	2.82163	2.94799	-0.404791	2.06954e-100	3.60445e-107	0.0155688	OsSCP45, OsSCP46, SCP46	Serine carboxypeptidase 45, Serine carboxypeptidase 46	OsSCP46 - Putative Serine Carboxypeptidase homologue, expressed	Serine carboxypeptidase, Regulation of grain filling and seed germination
Os03g0280400	LOC_Os03g17200	2.81361	3.0092	-1.10742	1.88465e-31	6.91433e-32	9.26019e-05	0	0	plant-specific domain TIGR01589 family protein, expressed	Similar to plant-specific domain TIGR01589 family protein.
Os06g0146800	LOC_Os06g05420	2.81257	4.28466	-3.29766	2.44497e-113	7.40051e-157	9.27249e-92	0	0	expressed protein	Conserved hypothetical protein.
Os03g0432100	LOC_Os03g31750	2.79748	3.38245	-2.18358	1.13109e-34	1.13116e-48	1.90992e-20	osppdka, ppdka	Pyruvate orthophosphate dikinase, cytosolic Pyruvate orthophosphate dikinase, cytosolic PPDK	pyruvate, phosphate dikinase, chloroplast precursor, putative, expressed	Similar to Pyruvate, phosphate dikinase 2.
Os05g0215300	LOC_Os05g12450	2.79229	3.25376	0.28745	7.54472e-119	9.96589e-169	0.0664801	0	Hydroquinone UGT, UDP-glucose-dependent glycosyltransferase 72F1	hydroquinone glucosyltransferase, putative, expressed	UDP-glucuronosyl/UDP-glucosyltransferase family protein.
Os06g0324800	LOC_Os06g21920	2.78636	-0.0113474	7.14691	3.88073e-17	0.970056	1.88692e-81	OsPT9, PHT1-9, OsPht1;9	Probable inorganic phosphate transporter 1-9	inorganic phosphate transporter 1-9, putative, expressed	Phosphate transporter, Phosphate uptake
Os01g0595600	LOC_Os01g41240	2.78053	2.71154	-1.86315	3.71654e-26	2.35293e-22	8.04793e-11	0	0	hydrolase, alpha/beta fold family domain containing protein, expressed	Alpha/beta hydrolase fold-1 domain containing protein.
Os10g0568900	LOC_Os10g41930	2.75832	2.90079	0.12089	1.26581e-214	1.91158e-241	0.359952	0	0	haloacid dehalogenase-like hydrolase family protein, putative, expressed	Similar to Catalytic/ hydrolase.
Os08g0120600	LOC_Os08g02700	2.75296	3.83158	-2.14809	6.44817e-42	2.50941e-80	2.18259e-25	0	0	fructose-bisphospate aldolase isozyme, putative, expressed	Similar to Fructose-bisphosphate aldolase, cytoplasmic isozyme (EC 4.1.2.13).
Os01g0893700	LOC_Os01g66900	2.73656	3.653	-0.275386	7.95738e-10	3.14893e-17	0.574697	0	0	expressed protein	DOMON domain domain containing protein.
Os06g0325200	LOC_Os06g21950	2.73013	-0.0589255	7.07896	4.1252e-45	0.718236	3.61789e-297	OsPT10, PHT1-10, OsPht1;10	Probable inorganic phosphate transporter 1-10	inorganic phosphate transporter, putative, expressed	Phosphate transporter, Phosphate uptake
Os11g0304050	LOC_Os11g19880	2.7259	1.2917	-1.12011	2.15462e-23	7.22381e-06	0.000151463	0	0	O-methyltransferase, putative, expressed	Winged helix repressor DNA-binding domain containing protein.
Os07g0225300	LOC_Os07g12340	2.72577	1.27765	1.32346	9.33762e-106	4.11185e-24	5.85258e-25	OsNAC3, NAC67, ONAC067, OnNAC3*, OsNAC3/ONAC067	OsNAC gene-3, ONNAC GENE 3, NAC domain-containing protein 67	NAC domain-containing protein 67, putative, expressed	OsNAC3 protein.
Os03g0103300	LOC_Os03g01320	2.71522	3.48979	1.17329	4.77586e-110	8.09734e-188	1.35948e-20	qLTG-3-1(t), qLTG3-1, OsHyPRP05, OsHyPRP5, HyP/GRP05, HyP/GRP5	low-temperature germianability (QTL)-3-1(t), hybrid proline- or glycine-rich protein 5	LTPL116 - Protease inhibitor/seed storage/LTP family protein precursor, expressed	Hybrid proline- or glycine-rich protein, Controll of low-temperature germinability, Pre-harvest sprouting resistance
Os02g0834300	LOC_Os02g58740	2.71215	3.34083	0.0514929	1.40284e-96	5.10606e-152	0.840129	0	0	expressed protein	Beta tubulin, autoregulation binding site domain containing protein.
Os04g0398000	LOC_Os04g32620	2.70892	3.34576	-1.11138	2.97746e-130	1.84379e-182	3.14102e-19	OsERF#101, OsERF101, OsDERF6, DERF6, AP2/EREBP#089, AP2/EREBP89, OsRap2.6, Rap2.6	ETHYLENE-RESPONSIVE ELEMENT-BINDING FACTOR 101, drought-responsive ethylene response factor 6, drought-responsive ERF 6, ethylene response factor 101, APETALA2/ethylene-responsive element binding protein 89	ethylene-responsive transcription factor ERF114, putative, expressed	ERF transcription factor, A member of APETALA2/Ethylene-Responsive Element Binding Protein(AP2/EREBP) family, Regulation of drought stress response, Innate immunity
Os10g0535800	LOC_Os10g39100	2.70678	2.80372	-0.739683	5.27127e-88	3.36774e-89	2.57104e-06	0	0	uncharacterized Cys-rich domain containing protein, putative, expressed	Protein of unknown function Cys-rich domain containing protein.
Os04g0556400	LOC_Os04g46970	2.70025	2.84943	0.0198581	1.12762e-12	2.66215e-14	0.976026	OsUGT93B	UDP-glucose-dependent glycosyltransferase 93B	glucosyltransferase, putative, expressed	Similar to UDP-glycosyltransferase UGT93B9.
Os10g0368200	LOC_Os10g22310	2.68605	2.38455	0.573174	5.26093e-08	5.10134e-07	0.176701	-	-	-	-
Os10g0345100	LOC_Os10g20470	2.66765	3.20225	-1.09734	1.92802e-104	8.53381e-139	9.70972e-16	0	0	MATE efflux family protein, putative, expressed	Multi antimicrobial extrusion protein MatE family protein.
Os06g0548200	LOC_Os06g35560	2.66233	2.39764	-0.591388	1.62423e-43	6.56215e-34	0.0130662	0	0	reticuline oxidase-like protein precursor, putative, expressed	FAD linked oxidase, N-terminal domain containing protein.
Os11g0693750	None	2.64318	-1.63612	-2.23879	1.10395e-34	4.5389e-07	5.23629e-19	-	-	-	-
Os01g0546000	LOC_Os01g36550	2.61796	1.8387	-0.123892	1.38513e-13	2.73382e-07	0.855821	OsLysM-RLK3, OsLYK1	LysM receptor-like kinase 3, LysM-type receptor-like kinase1	protein kinase family protein, putative, expressed	Similar to predicted protein.
Os11g0590700	LOC_Os11g37860	2.60677	2.00665	0.742089	5.39423e-171	5.60852e-109	1.46858e-13	0	RPP13-like protein 3	stripe rust resistance protein Yr10, putative, expressed	NB-ARC domain containing protein.
Os06g0158050	None	2.60483	-1.68727	1.68734	9.20414e-08	2.04005e-05	2.49975e-05	-	-	-	-
Os12g0548700	LOC_Os12g36240	2.59514	3.03329	-0.548433	1.18657e-142	5.30834e-195	7.89386e-07	0	Subtilisin/chymotrypsin inhibitor	inhibitor I family protein, putative, expressed	Similar to MPI.
Os02g0256500	LOC_Os02g15704	2.59058	2.35711	0.318684	4.6407e-42	4.37715e-37	0.231871	0	0	expressed protein	Conserved hypothetical protein.
Os07g0635200	LOC_Os07g44110	2.58558	2.83957	-0.751774	8.83117e-95	3.26013e-113	3.00783e-08	0	0	cytochrome P450 72A1, putative, expressed	Cytochrome P450, E-class, group I domain containing protein.
Os07g0635150	None	2.57365	3.13673	-1.08704	3.92288e-77	1.84075e-113	8.2677e-14	-	-	-	-
Os05g0244700	LOC_Os05g15530	2.56195	4.60428	-3.05707	4.22204e-50	2.28045e-118	5.8103e-52	OsAT-IV	aminotransferase, class IV family protein	aminotransferase domain containing protein, putative, expressed	Aminotransferase, class IV family protein.
Os12g0434400	LOC_Os12g24650	2.55542	2.47256	-0.0624196	1.67976e-05	1.18244e-05	0.96036	0	0	leucine aminopeptidase, chloroplast precursor, putative, expressed	Similar to predicted protein.
Os10g0529400	LOC_Os10g38590	2.54149	2.64294	0.331175	3.91329e-154	4.98761e-171	0.00356831	OsGSTU9	0	glutathione S-transferase, N-terminal domain containing protein, expressed	Similar to Glutathione S-transferase GSTU6.
Os06g0145600	LOC_Os06g05320	2.53507	0.902587	-0.258787	2.85458e-09	0.0513363	0.685625	0	0	transferase family protein, putative, expressed	Transferase family protein.
Os05g0217800	LOC_Os05g12640	2.53117	1.34116	1.03478	4.88597e-12	0.000385091	0.00920325	OsBURP02, OsBURP2	BURP domain-containing protein 2	BURP domain containing protein, expressed	BURP domain containing protein.
Os11g0182200	LOC_Os11g07960	2.51512	3.25395	-0.557045	1.40574e-110	1.82911e-181	1.42576e-05	0	0	transferase family protein, putative, expressed	Transferase family protein.
Os10g0162856	LOC_Os10g07616	2.48749	1.47008	1.86207	2.96738e-06	0.00211903	0.000112547	OsPKS17	polyketide synthase 17	chalcone synthase, putative, expressed	Similar to Chalcone and stilbene synthases, N-terminal domain containing protein.
Os10g0167200	LOC_Os10g08540	2.48122	2.68573	-0.62733	4.42605e-171	1.67582e-195	1.35575e-10	0	0	cytochrome P450, putative, expressed	Similar to Cytochrome P450 family protein.
Os08g0153900	LOC_Os08g05780	2.4687	2.61144	0.725601	6.96172e-20	1.06262e-23	0.0213018	0	0	expressed protein	Protein of unknown function DUF599 family protein.
Os02g0521100	LOC_Os02g32140	2.46736	1.8139	-0.342251	6.92383e-08	4.52172e-05	0.563742	OsERF#107, OsERF107, AP2/EREBP#015, AP2/EREBP15	ethylene response factor 107, APETALA2/ethylene-responsive element binding protein 15	AP2 domain containing protein, expressed	Hypothetical conserved gene.
Os08g0480050	None	2.41844	1.93477	0.637994	1.08758e-05	0.000154014	0.105881	-	-	-	-
Os05g0113300	LOC_Os05g02240	2.41467	2.22884	-0.824085	1.35657e-36	6.09302e-30	0.000162768	OsCHX12	cation/H+ exchanger 12	ATCHX20, putative, expressed	Cation/H+ exchanger domain containing protein.
Os06g0215925	None	2.40913	3.54138	-0.0559649	9.48921e-06	1.11497e-09	0.961267	-	-	-	-
Os11g0650700	None	2.40558	1.66684	0.0573473	5.53915e-31	2.60327e-15	0.88741	-	-	-	-
Os11g0133001	LOC_Os11g03820	2.40381	2.62961	-1.06227	3.76803e-13	9.19926e-15	0.00438563	0	0	D-mannose binding lectin family protein, expressed	Similar to Ser/Thr protein kinase (Fragment).
Os06g0507300	LOC_Os06g31090	2.3989	4.47379	-0.768479	1.20033e-07	1.44475e-13	0.0643398	0	0	GAMYB-binding protein, putative, expressed	Similar to GAMYB-binding protein.
Os01g0132000	LOC_Os01g04050	2.38868	3.9091	-0.500265	5.09893e-151	0	6.17683e-07	IAI2	incompatible strain of P. avenae-induced gene 2	BBTI12 - Bowman-Birk type bran trypsin inhibitor precursor, expressed	Similar to Wound-induced protease inhibitor (WIP1).
Os03g0310800	LOC_Os03g19720	2.3802	2.02301	0.974733	1.00195e-76	1.72531e-56	3.80371e-13	0	0	EF hand family protein, putative, expressed	Similar to Hypersensitive reaction associated Ca2+-binding protein.
Os11g0649900	LOC_Os11g42989	2.37549	1.6314	0.0302888	8.84072e-33	7.05639e-16	0.94237	OsEXO70H1a, EXO70H1a, OsExo70H1a, OsEXO70H1b, EXO70H1b, OrysaH1_Exo70	exocyst subunit EXO70 family protein H1a, exocyst subunit EXO70 family protein H1b	exo70 exocyst complex subunit, putative, expressed	Exo70 exocyst complex subunit family protein.
Os02g0807300	LOC_Os02g56340	2.36636	0.937743	-0.147161	6.71491e-34	1.03349e-05	0.662458	0	0	expressed protein	Hypothetical protein.
Os04g0111250	None	2.35582	3.45329	0.184248	4.43471e-18	5.42419e-40	0.673409	-	-	-	-
Os01g0609000	LOC_Os01g42350	2.34228	1.70541	0.936987	1.00128e-35	1.04638e-20	4.1036e-06	OsABCG34, OsPDR10, OsPDR1	ABC transporter superfamily ABCG subgroup member 34, pleiotropic drug resistance 10, pleiotropic drug resistance 1	pleiotropic drug resistance protein, putative, expressed	Similar to Pleiotropic drug resistance protein 3.
Os07g0635300	LOC_Os07g44130	2.33987	2.44141	-0.194988	1.75059e-26	6.16803e-29	0.588124	0	0	cytochrome P450 72A1, putative, expressed	Similar to Cytochrome P450.
Os07g0646400	LOC_Os07g45210	2.33452	0.362094	1.72817	1.69127e-05	0.606277	0.000425936	qHMS7 ORF2	QTL for hybrid male sterility on chromosome 7 ORF2	expressed protein	Conserved hypothetical protein.
Os10g0528400	LOC_Os10g38489	2.33296	3.61258	-0.0644641	1.02619e-59	2.87339e-144	0.808693	-	-	-	-
Os05g0161500	LOC_Os05g06920	2.33038	2.72985	1.76265	1.90443e-28	1.29284e-47	1.66096e-16	0	0	relA-SpoT like protein RSH4, putative, expressed	RelA/SpoT domain containing protein.
Os11g0552000	LOC_Os11g35040	2.31299	2.97484	-0.13941	7.31546e-165	9.26744e-275	0.25274	OsNAAT5	sativa nicotianamine aminotransferase 5	aminotransferase, classes I and II, domain containing protein, expressed	Similar to Tyrosine/nicotianamine aminotransferases family protein.
Os03g0305150	None	2.3107	2.52563	-0.0444062	4.25206e-10	2.35468e-12	0.960268	-	-	-	-
Os04g0578400	LOC_Os04g48880	2.30332	3.02135	-0.388215	3.79625e-43	2.1948e-73	0.0752855	OsBCH2, BCH2, OsHYD1, HYD1	beta-Carotene Hydroxylase 2, carotene beta-ring hydroxylase 1	fatty acid hydroxylase, putative, expressed	Similar to Beta-ring hydroxylase (Fragment).
Os01g0528800	LOC_Os01g34480	2.29933	2.93008	-0.0755074	3.6482e-213	0	0.516894	CADL	cinnamyl alcohol dehydrogenase-like	NAD dependent epimerase/dehydratase family protein, putative, expressed	Similar to Cinnamyl alcohol dehydrogenase.
Os09g0554300	LOC_Os09g38130	2.29902	2.80461	-0.254395	1.9247e-90	1.02339e-134	0.0848444	OsPILS7a, PILS7a	PIN likes 7a	auxin efflux carrier component, putative, expressed	Auxin efflux carrier domain containing protein.
Os10g0525800	LOC_Os10g38189	2.29678	2.01856	1.04156	4.38449e-39	2.20872e-35	3.10051e-08	OsGSTU31	0	glutathione S-transferase, putative, expressed	Similar to Glutathione S-transferase GSTU31 (Fragment).
Os02g0601500	LOC_Os02g38940	2.2963	2.84	-0.548024	1.02647e-07	4.70367e-11	0.273679	OsCYP71X14	Cytochrome P450 71X14	cytochrome P450, putative, expressed	Cytochrome P450 family protein.
Os06g0494400	LOC_Os06g29844	2.28992	1.61537	0.922357	8.31596e-11	2.82218e-06	0.0176116	0	0	MATE efflux family protein, putative, expressed	Multi antimicrobial extrusion protein MatE family protein.
Os09g0110300	LOC_Os09g02270	2.27326	2.08259	0.638436	2.02963e-160	2.65656e-142	1.48263e-12	OsCYL4, CYL4, OsCYL4a, OsCYL4b	cyclase-like 4	cyclase family protein, putative, expressed	Putative cyclase family protein.
Os09g0511600	LOC_Os09g33680	2.2731	2.3297	-0.0186995	7.55297e-180	5.89004e-190	0.910553	Os9bglu31, Os9BGlu31	beta-glucosidase 31	Os9bglu31 - beta-glucosidase, dhurrinase, similar to G. max hydroxyisourate hydrolase, expressed	Glycoside hydrolase, family 1 protein.
Os10g0530900	LOC_Os10g38740	2.27172	3.1508	-0.302697	1.55502e-141	1.23812e-272	0.00391122	OsGSTU50	glutathione transferase U50	glutathione S-transferase, putative, expressed	Similar to Glutathione S-transferase GST 30 (EC 2.5.1.18).
Os01g0609200	LOC_Os01g42370	2.26991	2.62132	-0.535154	5.16516e-10	4.2485e-13	0.253609	OsABCG35, OsPDR11, OsPDR2	ABC transporter superfamily ABCG subgroup member 35, pleiotropic drug resistance 11, pleiotropic drug resistance 2	pleiotropic drug resistance protein, putative, expressed	Similar to Pleiotropic drug resistance protein 3.
Os08g0153750	None	2.26785	4.95036	-1.84617	5.453e-36	1.08466e-105	9.74903e-15	-	-	-	-
Os01g0637800	LOC_Os01g45090	2.25168	3.14612	-0.271648	1.78235e-05	4.27882e-08	0.541128	OsMYB8	myb transcription factor 8, transcription factor MYB8	MYB family transcription factor, putative, expressed	Similar to Transcription factor (Fragment).
Os10g0531400	LOC_Os10g38780	2.24283	3.07459	-0.365512	3.27922e-114	4.62155e-214	0.00151214	OsGSTU10	glutathione transferase U10	glutathione S-transferase, putative, expressed	Glutathione S-transferase GST 30 (EC 2.5.1.18).
Os01g0720700	LOC_Os01g52260	2.21623	3.31305	-0.324807	1.78321e-38	4.17354e-85	0.184308	OsSAT, SAT	serine acetyl transferase	serine acetyltransferase protein, putative, expressed	Similar to satase isoform I.
Os02g0458100	LOC_Os02g26014	2.21371	1.3154	-0.0628077	1.41945e-34	1.46115e-12	0.860027	0	0	terpene synthase, putative, expressed	Similar to Sesquiterpene cyclase.
Os11g0255500	LOC_Os11g14910	2.2074	3.94829	-0.328882	4.64527e-07	9.31856e-21	0.308778	0	0	NADP-dependent oxidoreductase, putative, expressed	Similar to Allyl alcohol dehydrogenase; NADP-dependent oxidoreductase-like protein.
Os05g0526900	LOC_Os05g45090	2.20453	1.80789	-0.0270434	6.55771e-08	7.85259e-06	0.974164	OsUGT706D2	UDP-dependent glycosyltransferase 706D2	anthocyanidin 5,3-O-glucosyltransferase, putative, expressed	UDP-glucuronosyl/UDP-glucosyltransferase family protein.
Os11g0696900	LOC_Os11g47390	2.20113	1.29989	2.06191	8.36727e-07	0.00166042	2.18895e-06	OsLAC25	laccase 25	laccase precursor protein, putative, expressed	Laccase (EC 1.10.3.2).
Os06g0687200	LOC_Os06g47270	2.19725	1.90073	-0.0762095	7.12236e-06	5.13869e-05	0.932148	0	0	zinc finger, C3HC4 type domain containing protein, expressed	Putative RING E3 ubiquitin (Ub) ligase, Negative regulator of drought and salt stress responses, Positive factor of cold stress response
Os03g0790500	LOC_Os03g57640	2.19135	1.70722	0.68518	3.01909e-11	1.1058e-07	0.0776847	GID1, GID1L2	ga insensitive dwarf1, ga insensitive dwarf 1	gibberellin receptor GID1L2, putative, expressed	Alpha/beta hydrolase fold-3 domain containing protein.
Os05g0475400	LOC_Os05g39770	2.18875	1.99804	0.937852	1.57436e-172	5.0342e-148	1.71171e-31	Osh36, OsH36, H36, OsAMTR1, AMTR1	alanine:glyoxylate aminotransferase-like protein, aminotransferase 1	aminotransferase, putative, expressed	Similar to Alanine:glyoxylate aminotransferase-like protein (Fragment).
Os04g0184100	LOC_Os04g10530	2.18699	1.49694	-0.493236	1.73829e-19	2.6944e-09	0.11495	0	0	amidase, putative, expressed	Similar to OSIGBa0140C02.7 protein.
Os05g0475475	LOC_Os05g39760	2.18303	1.80632	0.951879	1.99374e-70	1.24917e-52	2.21181e-13	-	-	-	-
Os08g0338500	LOC_Os08g25070	2.17938	1.45698	0.545262	2.52265e-06	0.00148093	0.291665	0	0	PME/invertase inhibitor, putative, expressed	Pectinesterase inhibitor domain containing protein.
Os06g0147300	LOC_Os06g05470	2.16117	1.51038	-0.688351	3.31652e-13	1.0879e-06	0.0576203	0	0	expressed protein	Similar to cDNA clone:J023088C01, full insert sequence.
Os02g0178100	LOC_Os02g08150	2.152	2.28917	0.0830642	4.36703e-46	2.69106e-53	0.757828	OsBBX3, OsF, OsCCT05, BBX3, CCT05	B-box-containing protein 3, CCT domain-containing gene 5, CCT (CO, CO-LIKE and TOC1) domain protein 5, CCT domain protein 5, CONSTANS-like gene F	CCT/B-box zinc finger protein, putative, expressed	Similar to CONSTANS-like protein CO6.
Os02g0528900	LOC_Os02g32690	2.14725	2.03828	0.328274	3.68956e-120	3.34077e-109	0.00202252	ABCG41, OsABCG41, OsPDR2, OsABCG41_1, OsABCG41_2	ABC transporter superfamily ABCG subgroup member 41, pleiotropic drug resistance 2	pleiotropic drug resistance protein 15, putative, expressed	Similar to PDR-like ABC transporter.
Os02g0808800	LOC_Os02g56460	2.14435	2.03363	1.17103	4.92827e-06	3.40916e-05	0.00556457	OsCCR1	OsCINNAMOYL-COENZYME A REDUCTASE1, CINNAMOYL-COENZYME A REDUCTASE 1, CINNAMOYL-CoA REDUCTASE 1	dehydrogenase, putative, expressed	Similar to Cinnamoyl-CoA reductase (EC 1.2.1.44).
Os01g0639600	LOC_Os01g45250	2.13982	1.8248	0.371377	3.88001e-39	3.13151e-29	0.0702126	0	0	DUF1645 domain containing protein, putative, expressed	Protein of unknown function DUF1645 family protein.
Os10g0167250	LOC_Os10g08540	2.13933	2.55729	-0.716372	4.73237e-131	8.1879e-184	2.4329e-14	-	-	-	-
Os04g0554600	LOC_Os04g46820	2.13885	2.99263	1.98619	4.79318e-34	1.40001e-73	1.56329e-29	OsHyPRP07, HyP/GRP07, OsHyPRP7, HyP/GRP7	hybrid proline- or glycine-rich protein 7	LTPL121 - Protease inhibitor/seed storage/LTP family protein precursor, putative, expressed	Similar to RCc3 protein.
Os03g0673400	LOC_Os03g47034	2.13696	2.43498	-0.415234	5.53215e-88	1.24816e-113	0.000804593	0	0	expressed protein	Conserved hypothetical protein.
Os02g0755900	LOC_Os02g51930	2.13349	3.45817	0.301026	2.16012e-51	3.29875e-141	0.102088	0	Cytokinin-O-glucosyltransferase2, Cytokinin-O-glucosyltransferase 2	cytokinin-O-glucosyltransferase 2, putative, expressed	UDP-glucuronosyl/UDP-glucosyltransferase domain containing protein.
Os01g0866500	LOC_Os01g64670	2.11511	1.83951	-0.237993	4.1456e-05	5.18838e-05	0.627884	0	sPPase, Soluble Inorganic Pyrophosphatase	soluble inorganic pyrophosphatase, putative, expressed	Similar to Soluble inorganic pyrophosphatase (EC 3.6.1.1) (Pyrophosphate phospho- hydrolase) (PPase).
Os01g0266500	LOC_Os01g16146	2.1136	2.58597	0.610244	1.07183e-130	1.76647e-200	3.9083e-11	0	0	phenazine biosynthesis protein, putative, expressed	Phenazine biosynthesis PhzC/PhzF protein family protein.
Os01g0949750	LOC_Os01g72130	2.10804	3.08639	-0.724	1.0914e-52	2.04105e-112	1.35048e-06	OsGSTU35	glutathione transferase U35	glutathione S-transferase, putative, expressed	Similar to Glutathione S-transferase GST 28 (Fragment).
Os12g0155100	LOC_Os12g05890	2.10628	1.61762	0.0891673	3.03531e-06	0.000285717	0.897315	0	0	expressed protein	Protein of unknown function DUF3049 domain containing protein.
Os04g0655300	LOC_Os04g56110	2.10143	2.78947	-0.829559	4.62324e-83	2.44856e-141	2.45682e-12	OsRLCK168	Receptor-like Cytoplasmic Kinase 168	protein kinase, putative, expressed	Protein kinase, core domain containing protein.
Os09g0260200	LOC_Os09g08570	2.09865	1.30306	-0.275769	0.000153072	0.00837192	0.627484	0	0	expressed protein	Conserved hypothetical protein.
Os01g0945650	None	2.09804	0.402064	0.0364754	0.00032339	0.481604	0.940419	-	-	-	-
Os03g0289800	LOC_Os03g18030	2.09342	3.70803	-1.96536	4.27889e-06	5.79573e-20	2.23778e-07	2-ODD8, Os2-ODD8, 2ODD8, Os2ODD8	leucoanthocyanidin dioxygenase, 2-oxoglutarate-dependent dioxygenase 8	leucoanthocyanidin dioxygenase, putative, expressed	Similar to Leucoanthocyanidin dioxygenase-like protein.
Os12g0130500	LOC_Os12g03670	2.08932	1.73858	-0.539862	3.03839e-15	2.34533e-10	0.119717	0	0	D-mannose binding lectin family protein, expressed	Similar to D-mannose binding lectin family protein.
Os06g0191800	LOC_Os06g09220	2.08639	2.15488	0.822718	1.16115e-12	2.34902e-15	0.0126431	OsCYP709C11	Cytochrome P450 709C11	cytochrome P450 72A1, putative, expressed	Cytochrome P450 family protein.
Os01g0175850	None	2.07956	1.7008	0.789351	1.59964e-17	3.11476e-13	0.00411911	-	-	-	-
Os01g0111600	LOC_Os01g02120	2.07346	2.74549	-0.0532627	0.000196857	1.42499e-06	0.96187	OsMFT2, MFT2, OsMFT	MFT-like gene 2, MOTHER OF FT AND TFL 2	osMFT2 MFT-Like2 homologous to Mother of FT and TFL1 gene; contains Pfam profile PF01161: Phosphatidylethanolamine-binding protein, expressed	Similar to MOTHER of FT and TF1 protein.
Os02g0609200	LOC_Os02g39620	2.0713	2.876	0.249767	4.77054e-13	4.16745e-25	0.561483	0	0	ATOZI1, putative, expressed	Similar to Atozi1 (Fragment).
Os02g0730000	LOC_Os02g49720	2.06906	2.31381	-0.673984	9.88855e-54	6.26248e-64	1.26671e-05	OsALDH2a, ALDH2a, Aldh2a, OsSTA73, OsALDH2B5, ALDH2B5	aldehyde dehydrogenase 2a, Aldehyde dehydrogenase 2B5	aldehyde dehydrogenase, putative, expressed	Similar to Mitochondrial aldehyde dehydrogenase.
Os06g0218300	LOC_Os06g11450	2.06675	2.07356	0.514869	5.04926e-39	7.68535e-41	0.00507076	0	0	zinc finger, C3HC4 type domain containing protein, expressed	Zinc finger, RING-type domain containing protein.
Os08g0174000	None	2.05776	3.08457	0.17599	0.000115266	5.80785e-09	0.594166	-	-	-	-
Os10g0528200	LOC_Os10g38489	2.05548	3.01355	0.417679	8.51039e-16	1.43042e-36	0.21463	OsGSTU4	Glutathione S-transferase	glutathione S-transferase GSTU6, putative, expressed	Similar to Glutathione S-transferase TSI-1 (EC 2.5.1.18) (Glutathione S- transferase 1).
Os01g0601675	LOC_Os01g41770	2.05472	0.441609	0.692895	3.81209e-05	0.490146	0.18687	0	0	leucine rich repeat protein, putative, expressed	Leucine-rich repeat, N-terminal domain containing protein.
Os01g0176050	None	2.04974	1.27842	1.01216	4.26437e-09	0.00045295	0.00726521	-	-	-	-
Os03g0195800	LOC_Os03g09970	2.04498	4.1646	-2.12057	3.85163e-66	3.09843e-230	8.95333e-58	OsSultr1;1, OsSul1;1, Sul1;1, OsSultr1;1(a), OsSultr1;1(b)	sulphate transporter 1;1, arsenic-responsive high affinity sulfate transporter, sulfate transporter 1;1	sulfate transporter, putative, expressed	Similar to Sulfate transporter (Fragment).
Os05g0366600	LOC_Os05g30350	2.04323	3.15833	-0.300112	1.93728e-43	6.88785e-104	0.132698	Os5bglu22, Os5Bglu22	beta-glucosidase 22	Os5bglu22 - beta-glucosidase homologue, similar to G. max isohydroxyurate hydrolase, expressed	Similar to Hydroxyisourate hydrolase.
Os10g0393800	LOC_Os10g25400	2.03794	1.89307	1.1358	2.57601e-05	4.08731e-05	0.0112693	OsGELP105	GDSL esterase/lipase protein 105	GDSL-like lipase/acylhydrolase, putative, expressed	Lipase, GDSL domain containing protein.
Os12g0442800	LOC_Os12g25630	2.03613	2.94875	-0.0412846	4.22861e-55	2.16039e-116	0.872315	0	0	sulfite oxidase, putative, expressed	Similar to Sulfite oxidase (EC 1.8.3.1) (Moco containig protein AtMCP) (At-SO) (AtSOX).
Os12g0154800	LOC_Os12g05860	2.02166	-0.183555	1.72879	2.27754e-07	0.759509	8.64306e-06	OsGLP12-2	Germin-like protein 12-2	Cupin domain containing protein, expressed	Germin-like protein 12-2, Disease resistance
Os12g0154700	LOC_Os12g05840	2.01646	1.05741	0.588362	6.27002e-15	9.08879e-05	0.0572148	OsGLP12-1	Germin-like protein 12-1	Cupin domain containing protein, expressed	Germin-like protein 12-1, Disease resistance
Os01g0933900	LOC_Os01g70770	1.9977	2.65389	0.0768924	1.30669e-48	2.17847e-89	0.75427	OsGSTF4	0	glutathione S-transferase, putative, expressed	Similar to Glutathione transferase III(B) (EC 2.5.1.18).
Os03g0341000	LOC_Os03g22170	1.99496	2.10364	-1.63051	4.45757e-28	5.2722e-29	2.11638e-17	OsERF#066, OsERF066, OsERF66, AP2/EREBP#030, AP2/EREBP30	ethylene response factor 66, APETALA2/ethylene-responsive element binding protein 30	AP2 domain containing protein, expressed	Similar to AP2 domain containing protein RAP2.2 (Fragment).
Os01g0383700	LOC_Os01g28680	1.99371	2.04126	0.277832	7.00256e-102	1.22729e-107	0.0123321	OsWD40-14	0	WD domain, G-beta repeat domain containing protein, expressed	Similar to LEC14B protein.
Os08g0485400	LOC_Os08g37874	1.97822	3.00177	-0.0726241	1.53071e-64	9.48678e-151	0.724685	0	0	2-nitropropane dioxygenase family, putative, expressed	Similar to Oxidoreductase.
Os01g0891700	LOC_Os01g66760	1.97788	1.11772	0.248781	1.32152e-10	0.00045295	0.593943	0	0	inactive receptor kinase At2g26730 precursor, putative, expressed	Leucine-rich repeat, N-terminal domain containing protein.
Os06g0554200	LOC_Os06g36040	1.97663	-0.537235	1.23968	6.97756e-05	0.389152	0.0114539	0	0	expressed protein	Similar to F20B17.20.
Os09g0491852	LOC_Os09g31514	1.97368	1.73873	-1.0202	1.7353e-11	9.20024e-09	0.00188068	CCR1, OsCCR1, OsCCR14, CCR14	Cinnamoyl-CoA Reductase 1, CCR-like 1, Cinnamoyl-CoA reductase 14	dihydroflavonol-4-reductase, putative, expressed	NAD(P)-binding domain containing protein.
Os03g0808900	LOC_Os03g59430	1.97191	0.312172	-0.544942	1.99761e-91	0.00830358	6.04517e-07	0	0	uncharacterized glycosyltransferase, putative, expressed	Similar to Seed imbibition protein (Fragment).
Os09g0444900	LOC_Os09g27260	1.9702	3.80907	0.327836	6.45891e-09	2.81937e-33	0.478473	0	0	plant viral response family protein, putative, expressed	Similar to plant viral-response family protein.
Os01g0644000	LOC_Os01g45640	1.96721	2.11978	-0.00355276	4.45603e-60	7.14959e-71	0.990219	0	0	tat pathway signal sequence family protein, expressed	Twin-arginine translocation pathway signal domain containing protein.
Os05g0514800	LOC_Os05g43895	1.96298	1.74665	-0.573089	7.67763e-05	0.000120476	0.274493	0	0	expressed protein	Hypothetical conserved gene.
Os01g0627600	LOC_Os01g43720	1.96103	1.31496	0.551988	2.75172e-40	4.83187e-19	0.00097074	OsCYP72A19	Cytochrome P450 72A19	cytochrome P450 72A1, putative, expressed	Similar to Cytochrome P450 monooxygenase.
Os01g0944500	LOC_Os01g71650	1.96063	2.81683	-0.774026	5.64171e-05	2.3463e-09	0.0845945	0	PR2/Beta-1, 3-glucanase	glycosyl hydrolases family 17, putative, expressed	Glycoside hydrolase, family 17 domain containing protein.
Os11g0155600	LOC_Os11g05700	1.95659	2.51345	-0.174347	1.08995e-132	1.12641e-219	0.0917098	OsABCC16, OsMRP16	ABC transporter superfamily ABCC subgroup member 16, multidrug resistance-associated protein 16	ABC transporter family protein, putative, expressed	Conserved hypothetical protein.
Os01g0703400	LOC_Os01g50760	1.95632	1.86443	0.327596	3.58939e-193	4.19581e-180	8.86034e-06	OsFPPS1, FPPS1, FPPS, OsFPS	farnesyl diphosphate synthase 1, farnesyl diphosphate synthase, FDP synthase	polyprenyl synthetase, putative, expressed	Similar to Farnesyl pyrophosphate synthetase (FPP synthetase) (FPS) (Farnesyl diphosphate synthetase) [Includes: Dimethylallyltranstransferase (EC 2.5.1.1); Geranyltranstransferase (EC 2.5.1.10)].
Os01g0736100	LOC_Os01g53430	1.95378	2.67988	0.606946	2.82918e-17	6.08655e-36	0.0264825	OsUGT706C1	UDP-dependent glucosyltransferase 706C1, UDP-dependent glycosyltransferase 706C1	anthocyanidin 5,3-O-glucosyltransferase, putative, expressed	UDP-glucuronosyl/UDP-glucosyltransferase family protein.
Os11g0505300	LOC_Os11g30910	1.95274	2.36193	0.589666	7.81011e-41	1.41913e-63	0.000324643	STV11, OsSOT1	sulfotransferase 1, RSV (Rice stripe virus) resistance quantitative trait locus on chromosome 11	sulfotransferase domain containing protein, expressed	Sulfotransferase, Resistance to rice stripe virus
Os10g0531300	None	1.95217	1.87079	-0.0879544	1.12905e-06	1.78392e-06	0.903153	-	-	-	-
Os01g0932500	LOC_Os01g70660	1.94767	2.54633	-2.42809	4.37114e-08	1.44232e-10	1.05572e-09	OsHAK6, OsSTA42	High-affinity Potassium(K+) Transporter 6, Potassium transporter 6.	potassium transporter, putative, expressed	Potassium uptake protein, kup domain containing protein.
Os06g0636600	LOC_Os06g43030	1.94643	3.08535	-0.442415	6.73842e-19	1.08586e-46	0.120591	HT1	0	protein kinase domain containing protein, expressed	Protein kinase, core domain containing protein.
Os04g0405300	LOC_Os04g33240	1.93909	-3.28237	4.48497	9.20109e-35	2.29143e-121	1.31904e-193	OsSDR110C-MS3, SDR110C-MS3	short-chain alcohol dehydrogenase/reductase 110C-MS3, OsSDR110C family member MS3	sex determination protein tasselseed-2, putative, expressed	Similar to Stem secoisolariciresinol dehydrogenase (Fragment).
Os02g0205700	None	1.93794	0.38778	1.64215	0.000162495	0.59711	0.000590752	-	-	-	-
Os04g0340300	LOC_Os04g27190	1.93745	-0.519659	1.31563	1.26155e-06	0.300145	0.00134258	OsTPS19, TPS19	terpene synthase 19	terpene synthase, putative, expressed	Terpene synthase, (S)-limonene synthase, Defence against M. oryzae
Os03g0351100	LOC_Os03g22770	1.93138	2.36536	-0.144248	1.85117e-112	1.68836e-169	0.228909	OsP, OsBBX9, OsCCT12, BBX9, CCT12	CONSTANS-like gene P, B-box-containing protein 9, CCT domain-containing gene 12, CCT (CO, CO-LIKE and TOC1) domain protein 12, CCT domain protein 12	CCT/B-box zinc finger protein, putative, expressed	Similar to CONSTANS-like protein CO9 (Fragment).
Os07g0597200	LOC_Os07g40630	1.92913	2.08939	0.360578	6.92518e-27	9.93859e-33	0.118539	0	BRASSINOSTEROID INSENSITIVE1, BRASSINOSTEROID INSENSITIVE 1	BRASSINOSTEROID INSENSITIVE 1 precursor, putative, expressed	Protein kinase, core domain containing protein.
Os01g0546100	LOC_Os01g36560	1.9268	2.41427	-0.62333	7.79688e-07	2.26887e-10	0.187123	0	0	auxin-induced protein 5NG4, putative, expressed	Similar to nodulin-like protein.
Os02g0639300	LOC_Os02g42640	1.91667	2.22183	0.981912	3.13062e-10	1.10185e-15	0.00269874	OsCBSX11	cystathionine b-synthase domain containing protein OsCBSX11, CBS domain containing protein OsCBSX11	CBS domain-containing protein, putative, expressed	Conserved hypothetical protein.
Os03g0785900	LOC_Os03g57200	1.90995	3.41704	0.667535	3.62061e-137	0	7.2965e-17	OsGSTU1	glutathione transferase U1	glutathione S-transferase, putative, expressed	Similar to Glutathione-S-transferase.
Os01g0949700	LOC_Os01g72120	1.90913	2.16372	-0.168411	2.47544e-113	4.83108e-146	0.14627	OsGSTU7	0	glutathione S-transferase, putative, expressed	Glutathione S-transferase, C-terminal domain containing protein.
Os01g0627450	None	1.90698	3.33948	-1.06075	1.96316e-06	9.49367e-17	0.0109687	-	-	-	-
Os06g0536600	LOC_Os06g34560	1.90409	2.80536	-0.738593	2.53193e-19	4.14586e-40	0.00277955	-	-	-	-
Os01g0804200	LOC_Os01g59000	1.88755	2.47198	-0.311833	0.000462601	6.44977e-06	0.458127	OsCYP94D9	Cytochrome P450 94D9	cytochrome P450, putative, expressed	Cytochrome P450 of the CYP94 subfamily, Response to wounding and salt stress
Os01g0692050	None	1.88539	1.84245	0.247764	0.000230389	0.000325733	0.609108	-	-	-	-
Os03g0339300	LOC_Os03g22010	1.88314	1.55368	0.436889	8.54986e-06	0.000191828	0.41204	prx41, OsPrx41, OsPOX8.1, POX8.1, OsPOD2, POD2	class III peroxidase 41, peroxidase 8.1, peroxidase 2	peroxidase precursor, putative, expressed	Hypothetical conserved gene.
Os04g0669300	LOC_Os04g57350	1.86485	0.150908	1.44122	3.39408e-05	0.833005	0.00121927	0	0	EH domain-containing protein 1, putative, expressed	EF hand domain containing protein.
Os07g0410300	LOC_Os07g22730	1.86014	1.84268	0.901433	6.34877e-17	1.10751e-17	0.000167763	OsERF#136, OsERF136, AP2/EREBP#106, AP2/EREBP106, AP2-106	ethylene response factor 136, APETALA2/ethylene-responsive element binding protein 106	AP2 domain containing protein, expressed	Conserved hypothetical protein.
Os01g0145000	LOC_Os01g05170	1.85185	0.208588	0.422055	9.93656e-05	0.761637	0.478653	0	0	expressed protein	Hypothetical conserved gene.
Os09g0492900	LOC_Os09g31990	1.85134	3.5571	-0.062801	0.000673747	4.33679e-09	0.960307	0	0	expressed protein	Conserved hypothetical protein.
Os02g0206700	LOC_Os02g11640	1.85122	2.19509	0.559819	1.53016e-20	4.97944e-31	0.0167782	0	0	UDP-glucoronosyl and UDP-glucosyl transferase, putative, expressed	UDP-glucuronosyl/UDP-glucosyltransferase family protein.
Os04g0447700	LOC_Os04g37490	1.84423	1.36807	0.472739	6.45821e-06	0.00109521	0.364301	0	0	oxidoreductase, aldo/keto reductase family protein, putative, expressed	Similar to Polyketide reductase.
Os02g0511800	LOC_Os02g30790	1.84397	1.99458	-0.689286	4.37741e-39	2.104e-43	1.95305e-05	0	0	SAR DNA-binding protein-like, putative, expressed	NOP5, N-terminal domain containing protein.
Os01g0144800	LOC_Os01g05150	1.84356	1.76808	-0.271016	2.84352e-17	6.94104e-16	0.405894	0	0	expressed protein	Protein of unknown function DUF3681 domain containing protein.
Os03g0804900	LOC_Os03g59030	1.8418	1.70685	0.699663	3.06072e-46	2.45035e-41	4.61395e-07	0	0	UDP-rhamnose rhamnosyltransferase, putative, expressed	UDP-glucuronosyl/UDP-glucosyltransferase family protein.
Os01g0508100	LOC_Os01g32380	1.83719	2.09483	0.245698	1.32293e-26	1.51723e-36	0.317968	RH3	NRR Repressor Homologue 3	expressed protein	Ferritin/ribonucleotide reductase-like family protein.
Os03g0242350	None	1.83475	-0.576579	0.575886	0.00191931	0.16369	0.179018	-	-	-	-
Os12g0135051	LOC_Os12g04110	1.83246	0.929178	0.925292	4.33714e-10	0.00230319	0.0036408	-	-	-	-
Os04g0111200	LOC_Os04g02050	1.82993	2.44218	0.578703	4.39379e-62	7.88836e-118	1.54949e-06	0	0	bifunctional 3-phosphoadenosine 5-phosphosulfate synthetase, putative, expressed	Similar to ATP sulfurylase (Fragment).
Os10g0529700	LOC_Os10g38610	1.82871	2.10631	-0.0117767	6.37911e-07	1.60492e-08	0.955067	OsGSTU8, OsGST35, GST35	Glutathione S-transferase 35	glutathione S-transferase, putative, expressed	Similar to glutathione transferase35.
Os01g0609300	LOC_Os01g42380	1.82719	2.11721	-0.34707	1.00824e-14	9.31196e-20	0.284485	OsPDR9, ospdr9, OsPDR3, PDR3	pleiotropic drug resistance 9, PDR-type ABC transporter 9, sativa pleiotropic drug resistance 3, pleiotropic drug resistance 3, Pleiotropic drug resistance protein 3	pleiotropic drug resistance protein, putative, expressed	Similar to Pleiotropic drug resistance protein 3.
Os01g0249100	LOC_Os01g14660	1.8252	2.06411	0.781218	5.69894e-37	3.4747e-52	4.53841e-07	OsEXPA9, OsEXP9, osaEXPa1.19	Rice expansin-9, Expansin-A9, Alpha-expansin-9	expansin precursor, putative, expressed	Similar to Expansin-A9.
Os10g0528651	None	1.82478	3.08454	-0.227737	1.15732e-05	5.48316e-15	0.713789	-	-	-	-
Os05g0576600	LOC_Os05g50100	1.82448	2.00349	0.68371	1.1275e-15	1.05788e-19	0.00795803	0	0	expressed protein	Conserved hypothetical protein.
Os10g0499600	LOC_Os10g35644	1.82126	1.2348	0.204475	1.20201e-16	3.27666e-08	0.543128	0	0	expressed protein	Similar to predicted protein.
Os06g0215600	LOC_Os06g11210	1.8211	2.16137	0.253206	1.66187e-19	1.25413e-27	0.373831	OsOPR5, OsOPR6, OsOPR06-2	12-oxo-phytodienoic acid reductase 5	12-oxophytodienoate reductase, putative, expressed	Similar to Oxo-phytodienoic acid reductase.
Os02g0779300	LOC_Os02g53870	1.81351	2.55025	-0.536794	2.21355e-46	3.79301e-91	0.000163318	0	0	expressed protein	Conserved hypothetical protein.
Os01g0772500	LOC_Os01g56570	1.81235	1.71018	1.40352	3.98111e-37	2.03013e-34	1.93189e-22	0	0	xylosyltransferase, putative, expressed	Glycosyl transferase, family 14 protein.
Os10g0161400	LOC_Os10g07400	1.80964	1.71592	0.358282	8.78666e-19	4.12081e-18	0.185544	0	0	disease resistance RPP13-like protein 1, putative, expressed	NB-ARC domain containing protein.
Os07g0108100	LOC_Os07g01740	1.80929	0.685379	0.262395	1.18538e-05	0.143736	0.660276	0	0	cysteine protease, putative, expressed	Similar to OSIGBa0147O06.5 protein.
Os12g0261300	LOC_Os12g16080	1.80919	1.56331	0.604143	6.75443e-50	3.81172e-40	6.80818e-06	0	0	expressed protein	Conserved hypothetical protein.
Os02g0580900	None	1.80907	2.01695	0.17836	9.66631e-70	4.2997e-88	0.202469	-	-	-	-
Os10g0525400	LOC_Os10g38140	1.80775	2.51912	0.633106	2.90375e-22	5.05198e-48	0.00283589	OsGSTU15	glutathione transferase U15	glutathione S-transferase, putative, expressed	Similar to Glutathione S-transferase GSTU31 (Fragment).
Os03g0663600	None	1.79657	3.70439	-1.4757	1.20917e-29	7.90458e-114	1.23892e-17	-	-	-	-
Os01g0124700	None	1.78699	1.30556	-0.508691	0.00204515	9.47883e-08	0.000889496	-	-	-	-
Os12g0638200	LOC_Os12g44100	1.78328	1.94053	2.13847	1.78992e-13	2.20934e-20	1.27812e-19	OsPTR2, OsNPF2.2, NPF2.2	nitrate transporter 1/peptide transporter family 2.2, NITRATE TRANSPORTER 1/PEPTIDE TRANSPORTER 2.2	peptide transporter PTR2, putative, expressed	Similar to Peptide transporter.
Os01g0760800	LOC_Os01g55549	1.77757	1.84974	-0.0441117	0.000845002	0.000244438	0.960674	Roc9(t), Roc9, GL2-9, OsGL2, GL2	Rice outmost cell -specific gene 9(t), Rice outermost cell-specific gene-9, Homeobox-leucine zipper protein ROC9, Homeodomain transcription factor ROC9, HD-ZIP protein ROC9, Protein RICE OUTERMOST CELL-SPECIFIC 9, GLABRA 2-like homeobox protein 9, Rice ooutmost cell-specific gene9, GLABRA2, GLABRA 2	homeobox and START domains containing protein, putative, expressed	Similar to Homeodomain protein 1.
Os02g0807100	LOC_Os02g56320	1.76624	1.21145	-0.671674	3.4875e-11	8.97389e-06	0.0279156	0	0	glycogen synthase 1, putative, expressed	Similar to Starch synthase V.
Os05g0261001	None	1.76602	1.42613	-0.0425924	0.000112388	0.00145337	0.969029	-	-	-	-
Os01g0138350	None	1.76602	-0.0648537	0.537435	0.00313528	0.936286	0.246252	-	-	-	-
Os02g0822900	LOC_Os02g57700	1.76174	0.377044	2.15908	3.89034e-80	0.000118788	1.66595e-121	OsPUB62, OsRLCK91	plant U-box-containing protein 62, U-box protein 62, Receptor-like Cytoplasmic Kinase 91	protein kinase, putative, expressed	Hypothetical conserved gene.
Os03g0671000	LOC_Os03g46790	1.76081	1.64288	0.786612	1.29386e-15	3.00883e-15	0.0011835	OsbHLH022	basic helix-loop-helix protein 022	helix-loop-helix DNA-binding domain containing protein, expressed	Similar to Helix-loop-helix DNA-binding domain containing protein.
Os03g0231600	LOC_Os03g12890	1.75103	3.00038	-1.95466	2.04162e-71	1.14831e-195	7.13336e-82	0	0	aminotransferase domain containing protein, putative, expressed	Similar to Branched-chain-amino-acid aminotransferase 3, chloroplast precursor (EC 2.6.1.42) (Atbcat-3).
Os10g0122400	None	1.74532	0.457957	-0.210015	9.17418e-154	8.1298e-11	0.00803756	-	-	-	-
Os06g0693600	LOC_Os06g47850	1.74403	2.3702	-0.857682	5.71669e-59	7.32529e-108	3.00488e-14	0	0	zinc finger family protein, putative, expressed	Conserved hypothetical protein.
Os03g0829200	LOC_Os03g61360	1.74151	1.15074	0.51819	1.01913e-38	5.49495e-18	0.000617777	0	0	hydrolase, alpha/beta fold family domain containing protein, expressed	Similar to Soluble epoxide hydrolase.
Os03g0671800	LOC_Os03g46860	1.73818	1.79122	0.180598	3.50845e-23	2.01938e-25	0.500353	OsbHLH020, bHLH020, bHLH20	basic helix-loop-helix protein 020	helix-loop-helix DNA-binding protein, putative, expressed	Helix-loop-helix DNA-binding domain containing protein.
Os01g0548600	LOC_Os01g36790	1.73593	2.64349	-0.71813	3.47958e-14	3.00273e-30	0.0100549	0	0	TKL_IRAK_DUF26-lf.2 - DUF26 kinases have homology to DUF26 containing loci, expressed	Protein kinase, catalytic domain domain containing protein.
Os05g0406100	LOC_Os05g33630	1.73441	1.09725	1.17254	2.37365e-16	1.81712e-07	7.57712e-08	0	0	inosine-uridine preferring nucleoside hydrolase family protein, putative, expressed	Inosine/uridine-preferring nucleoside hydrolase domain containing protein.
Os05g0591600	LOC_Os05g51390	1.73022	1.40159	0.684435	7.40044e-06	0.00033516	0.12463	LOGL8	LOG LIKE phosphoribohydrolase 8, LOG LIKE 8	uncharacterized protein PA4923, putative, expressed	Similar to Carboxy-lyase.
Os06g0103200	LOC_Os06g01350	1.72988	2.25328	-0.281669	1.79974e-46	5.19457e-79	0.0636259	0	0	transferase family protein, putative, expressed	Transferase family protein.
Os11g0164900	LOC_Os11g06550	1.72898	0.269428	-0.290713	7.90788e-05	0.65918	0.644905	0	0	hypothetical protein	Conserved hypothetical protein.
Os07g0531200	LOC_Os07g34690	1.72138	0.0933405	0.0668991	0.00405096	0.902838	0.927145	0	0	expressed protein	Conserved hypothetical protein.
Os01g0699600	LOC_Os01g50420	1.71968	-0.406881	2.47839	1.90541e-10	0.21412	1.63531e-21	OsNPK1-PK, NPK1-PK, OsMKKK62, MKKK62	NPK1-related protein kinase	STE_MEKK_ste11_MAP3K.7 - STE kinases include homologs to sterile 7, sterile 11 and sterile 20 from yeast, expressed	Mitogen-activated protein kinase kinase kinase (MAPKKK), Negative regulation of seed dormancy
Os04g0345800	LOC_Os04g27830	1.71904	0.386331	-0.47919	0.000136013	0.49458	0.391461	0	0	1,2-dihydroxy-3-keto-5-methylthiopentene dioxygenase protein, putative, expressed	Similar to OSIGBa0127B24.5 protein.
Os07g0413300	LOC_Os07g23030	1.71756	1.69742	-0.207078	1.47679e-14	2.08273e-14	0.550785	0	0	retrotransposon protein, putative, Ty3-gypsy subclass, expressed	Protein of unknown function DUF1409 domain containing protein.
Os02g0829500	LOC_Os02g58260	1.71267	2.06921	0.0619535	1.86141e-120	1.86499e-178	0.61081	0	0	metallo-beta-lactamase family protein, putative, expressed	Beta-lactamase-like domain containing protein.
Os03g0663400	LOC_Os03g46060	1.71199	2.81358	-0.466966	4.12693e-114	0	7.48004e-09	OsLP, PR-5, 14b	osmotin protein, Osmotin	thaumatin family domain containing protein, expressed	Similar to Thaumatin-like protein.
Os01g0511100	LOC_Os01g32780	1.70824	1.55285	-0.451341	9.703e-29	1.69003e-23	0.0141594	0	0	universal stress protein domain containing protein, putative, expressed	UspA domain containing protein.
Os02g0288400	LOC_Os02g18670	1.70598	1.10509	-1.11905	1.58972e-08	0.0006036	0.00056932	OsABCC5, OsMRP5	ABC transporter superfamily ABCC subgroup member 5, multidrug resistance-associated protein 5	ABC transporter family protein, putative, expressed	Similar to MRP-like ABC transporter.
Os09g0555150	LOC_Os09g38239	1.70491	0.623769	0.5635	0.00046368	0.270975	0.310464	0	0	sulfotransferase domain containing protein, expressed	Sulfotransferase family protein.
Os08g0545500	LOC_Os08g43200	1.70161	2.05878	-0.607808	0.000830407	1.15202e-05	0.242776	OsERF#028, OsERF028, OsERF28, OsERF#029, OsERF029, OsERF29, ERF29, DERF4, OsDERF4, AP2/EREBP#161, AP2/EREBP161, OsDREB1J, OsDREB1I, OsDREB1G	drought-responsive ethylene response factor 4, drought-responsive ERF 4, ethylene response factor 28, ethylene response factor 29, APETALA2/ethylene-responsive element binding protein 161, Dehydration-responsive element-binding protein 1J, Dehydration-responsive element-binding protein 1I	dehydration-responsive element-binding protein, putative, expressed	Similar to Dehydration-responsive element-binding protein 1J.
Os05g0518000	LOC_Os05g44180	1.69969	2.24767	0.0781495	0.00062357	3.23584e-06	0.899055	OsFTL10	FT-like gene 10, Flowering Locus T-like 10	osFTL10 FT-Like10 homologous to Flowering Locus T gene; contains Pfam profile PF01161: Phosphatidylethanolamine-binding protein, expressed	Homolog of Hd3a, Promotion of flowering, Drought tolerance
Os03g0196600	LOC_Os03g10050	1.69916	1.76696	0.810617	2.27316e-16	8.34922e-19	0.000293387	0	0	serine acetyltransferase protein, putative, expressed	Similar to satase isoform II.
Os01g0800900	LOC_Os01g58670	1.69739	1.47833	-0.79318	1.1745e-05	0.000108148	0.0662624	-	-	-	-
Os08g0424100	LOC_Os08g32840	1.69191	2.83605	-2.04672	2.40451e-37	4.59749e-100	1.11191e-51	OsalphaCA5, alphaCA5	alpha-carbonic anhydrase 5	bifunctional monodehydroascorbate reductase and carbonic anhydrasenectarin-3 precursor, putative, expressed	Similar to carbonic anhydrase.
Os09g0417800	LOC_Os09g25070	1.69014	2.91672	-1.09358	5.16857e-06	1.60545e-17	0.00371273	OsWRKY62, OsWRKY62.1, OsWRKY62.2, XB10	Rice WRKY gene62, XA21 binding protein 10, WRKY transcription factor 62	WRKY62, expressed	WRKY transcription factor, Transcriptional repressor, Pathogen defense
Os01g0743732	None	1.68888	0.0467801	1.69177	0.000611713	0.96122	0.000396818	-	-	-	-
Os04g0480200	LOC_Os04g40410	1.68441	1.271	-0.45803	0.00294769	0.00860019	0.386382	OsNAR2.2, OsNRT3.1B	activator for NRT2, high-affinity nitrate transporter-activating element 2.2	high affinity nitrate transporter, putative, expressed	Transporter, high affinity nitrate, Nar2 domain containing protein.
Os04g0604300	LOC_Os04g51460	1.68395	1.38541	0.835583	4.78577e-07	3.59643e-05	0.0228523	OsXTH9, OsXET9, XTH1, OsXTH1	xyloglucan endotransglucosylase/hydrolase, xyloglucan endotransglucosylase 9, xyloglucan endotransglycosylase 1, XYLOGLUCAN ENDOTRANSGLUCOSYLASE-HYDROLASE 9	glycosyl hydrolases family 16, putative, expressed	Similar to Xyloglucan endotransglucosylase/hydrolase protein 24 precursor (EC 2.4.1.207) (At-XTH24) (XTH-24) (Meristem protein 5) (MERI-5 protein) (MERI5 protein) (Endo-xyloglucan transferase) (Xyloglucan endo-1, 4-beta-D-glucanase).
Os04g0677300	LOC_Os04g58090	1.68335	-0.0074978	1.11697	5.75689e-05	0.992152	0.00979638	0	0	harpin-induced protein 1 domain containing protein, expressed	Harpin-induced 1 domain containing protein.
Os07g0591700	LOC_Os07g40220	1.68235	2.23415	-0.664304	1.89515e-10	1.20563e-17	0.0358688	0	0	expressed protein	Conserved hypothetical protein.
Os12g0104850	None	1.67512	-0.163745	0.487561	0.0042482	0.823205	0.388852	-	-	-	-
Os08g0388900	LOC_Os08g29900	1.67478	0.293082	0.425898	0.00252482	0.681246	0.453426	0	0	expressed protein	Similar to para-hydroxybenzoate--polyprenyltransferase.
Os06g0162550	None	1.67309	-4.68208	6.21503	3.61813e-09	2.29225e-117	3.46846e-118	-	-	-	-
Os01g0752500	LOC_Os01g54890	1.67232	2.34884	-0.821365	9.94398e-44	5.75835e-85	1.45365e-10	OsERF#092, OsERF092, OsERF92, ERF922, OsERF922, AP2/EREBP#078, AP2/EREBP78	ethylene response factor 922, ETHYLENE-RESPONSIVE ELEMENT-BINDING FACTOR 922, ethylene response factor 92, APETALA2/ethylene-responsive element binding protein 78, Ethylene responsive factor 922	ethylene-responsive transcription factor 2, putative, expressed	APETELA2/ethylene response factor (AP2/ERF) type transcription factor, Negative regulation of disease resistance, Negative regulation of salt tolerance
Os02g0256200	LOC_Os02g15700	1.67173	2.03752	0.00293004	1.1752e-154	1.39663e-230	0.982893	0	0	expressed protein	Similar to Histidine-rich protein.
Os01g0156300	LOC_Os01g06340	1.67075	2.0453	-0.0190874	1.89027e-06	8.4107e-10	0.984267	PBI1, OsPBI1	OsPUB44-interacting protein 1, PUB44-interacting protein 1	expressed protein	Similar to Cappuccino protein.
Os09g0511200	LOC_Os09g33640	1.66654	-3.09161	2.56835	0.000160895	1.51884e-13	8.26343e-10	0	0	expressed protein	Conserved hypothetical protein.
Os09g0135100	LOC_Os09g04960	1.66608	1.58411	-1.60128	6.93608e-07	7.95373e-06	7.28526e-06	0	0	retrotransposon protein, putative, unclassified, expressed	Hypothetical conserved gene.
Os01g0176000	LOC_Os01g08090	1.66546	1.29842	0.481539	6.31162e-81	2.21034e-50	3.8227e-07	OsUGT98B1	UDP-glucose-dependent glycosyltransferase 98B1	flavonol-3-O-glycoside-7-O-glucosyltransferase 1, putative, expressed	UDP-glucuronosyl/UDP-glucosyltransferase family protein.
Os02g0159850	LOC_Os02g06480	1.66468	-0.327894	-0.882213	9.60792e-11	0.374439	0.00246515	-	-	-	-
Os05g0536900	LOC_Os05g46000	1.66378	1.74987	-0.511343	0.00418663	0.00058191	0.222041	OsRab7A1	small GTP-binding protein OsRab7A1	ras-related protein, putative, expressed	Similar to RAB7A.
Os05g0542500	LOC_Os05g46480	1.66042	1.41687	0.539215	6.09619e-16	1.90511e-12	0.0251765	OsLEA3-1, OsLea3-1, LEA3, OsLEA3, OsLEA19, OsLEA19a, LEA19, OsLEA19b, OsLEA3, Oslea3, oslea3	Late embryogenesis abundant protein 3, late embryogenesis abundant protein 19, Group 3 LEA (type I) protein	late embryogenesis abundant protein, group 3, putative, expressed	Similar to Isoform 2 of Late embryogenesis abundant protein, group 3.
Os02g0525100	LOC_Os02g32450	1.65985	2.46569	-1.03159	2.38487e-13	2.46338e-29	1.2511e-05	0	0	expressed protein	Conserved hypothetical protein.
Os05g0128350	None	1.65964	1.00816	-0.546663	6.67715e-06	0.00926871	0.2326	-	-	-	-
Os05g0502000	LOC_Os05g42250	1.65919	2.50694	-0.229254	1.70126e-20	3.90402e-47	0.397419	OsCNGC9, OsCNGC16	Cyclic nucleotide gated channel 9, Cyclic nucleotide-gated ion channel 16	cyclic nucleotide-gated ion channel 2, putative, expressed	Similar to Cyclic nucleotide-gated ion channel 4 (AtCNGC4) (Cyclic nucleotide-and calmodulin-regulated ion channel 4) (AtHLM1).
Os03g0563200	LOC_Os03g36534	1.658	1.8686	-0.933978	7.72454e-16	7.11186e-19	4.75754e-05	0	0	expressed protein	Hypothetical conserved gene.
Os10g0527900	LOC_Os10g38450	1.65693	0.594987	0.374624	1.87424e-07	0.101622	0.380848	0	0	receptor-like protein kinase 2 precursor, putative, expressed	Leucine-rich repeat, N-terminal domain containing protein.
Os07g0604700	LOC_Os07g41350	1.65646	3.38106	0.296201	1.1166e-10	1.764e-45	0.409692	OsB12D1	B12D-like protein 1	B12D protein, putative, expressed	B12D-like protein, Flooding tolerance during seed germination and early seedling growth
Os11g0180100	LOC_Os11g07840	1.65329	-0.471511	2.02605	2.09851e-16	0.0323154	6.36909e-25	0	0	expressed protein	Conserved hypothetical protein.
Os05g0181650	None	1.6523	-0.729856	0.6929	1.13458e-05	0.0799306	0.109431	-	-	-	-
Os02g0209300	LOC_Os02g11859	1.64934	1.02277	0.2807	3.14493e-13	1.06148e-05	0.3766	0	0	expressed protein	Hypothetical conserved gene.
Os03g0341300	LOC_Os03g22200	1.64858	0.681341	1.14179	2.26892e-11	0.00887956	7.14018e-06	OsSWEET16	0	nodulin MtN3 family protein, putative, expressed	Similar to Cytochrome c oxidoreductase.
Os01g0950000	LOC_Os01g72160	1.64358	1.82882	1.10845	3.61211e-55	2.55619e-81	6.61561e-25	OsGSTU41	0	glutathione S-transferase, putative, expressed	Similar to Glutathione S-transferase GST 28 (EC 2.5.1.18) (Fragment).
Os03g0369000	LOC_Os03g25340	1.64336	2.13709	-1.15229	1.79898e-45	2.34365e-70	6.0349e-20	prx46, POD1, OSPOD1	class III peroxidase 46	peroxidase precursor, putative, expressed	Similar to Peroxidase 1.
Os01g0249050	None	1.63856	2.03744	0.904401	8.05931e-16	3.07669e-28	2.95922e-05	-	-	-	-
Os07g0585900	LOC_Os07g39720	1.63679	1.65198	-0.188822	9.98367e-20	3.09122e-20	0.499392	0	0	expressed protein	Hypothetical conserved gene.
Os02g0527950	None	1.63399	1.07647	-1.35904	1.58092e-05	0.00707342	0.000503037	-	-	-	-
Os03g0643250	LOC_Os03g44140	1.63164	2.13602	-1.23085	1.32228e-13	1.91066e-20	5.61259e-07	-	-	-	-
Os04g0507700	LOC_Os04g42860	1.63031	1.31708	0.442562	0.000523386	0.00533261	0.436986	OsGELP56	GDSL esterase/lipase protein 56	GDSL-like lipase/acylhydrolase, putative, expressed	Lipase, GDSL domain containing protein.
Os01g0631800	LOC_Os01g44120	1.62239	-0.556622	1.59523	6.90446e-06	0.187106	6.64996e-06	0	0	expressed protein	Conserved hypothetical protein.
Os03g0183600	LOC_Os03g08530	1.61899	1.69243	-2.707	3.02748e-29	2.71595e-27	1.98602e-70	OsAlaAT2, AlaAT2	Alanine transaminase 2, alanine-aminotransferase2	aminotransferase, classes I and II, domain containing protein, expressed	Similar to Alanine aminotransferase.
Os11g0306400	LOC_Os11g20090	1.61359	2.58803	1.22111	6.84352e-07	8.6544e-17	0.00022015	0	0	O-methyltransferase, putative, expressed	Similar to Herbicide safener binding protein.
Os05g0269200	LOC_Os05g18670	1.6134	1.01553	0.148707	3.43213e-06	0.00451422	0.792193	SLAC	SLOW ANION CHANNEL	C4-dicarboxylate transporter/malic acid transport protein domain containing protein, expressed	Similar to inner membrane transport protein.
Os07g0130200	LOC_Os07g03820	1.60878	2.5391	-0.871013	2.86438e-05	6.13147e-12	0.0393256	0	0	lectin-like receptor kinase, putative, expressed	Similar to Resistance protein candidate (Fragment).
Os01g0116800	LOC_Os01g02730	1.60878	0.925912	0.909863	0.00173523	0.110142	0.0609534	0	0	TAK14, putative, expressed	Similar to Receptor-like kinase.
Os10g0108700	LOC_Os10g01920	1.60658	1.71691	2.83402	3.4192e-07	4.73268e-10	2.23767e-21	OsAT15, OsAt15	acyltransferase 15	transferase family protein, putative, expressed	Transferase family protein.
Os02g0190300	LOC_Os02g09720	1.60598	1.34037	0.1968	2.98713e-112	3.21706e-79	0.0245102	OsABCB9, OsPGP9, OsISC33	ABC transporter superfamily ABCB subgroup member 9, P-Glycoprotein 9, Iron-sulfur cluster protein 33	multidrug resistance protein, putative, expressed	P-glycoprotein homologue.
Os05g0382200	LOC_Os05g31730	1.60179	-1.15376	1.57631	0.000122414	0.00554504	0.000103567	NaT, OsCHX11	Sodium transporter, cation/H+ exchanger 11	transporter, monovalent cation:proton antiporter-2 family, putative, expressed	Similar to Cation/H+ exchanger (Fragment).
Os04g0111225	LOC_Os04g02050	1.60051	2.31522	0.322304	1.11057e-22	3.88919e-49	0.123344	-	-	-	-
Os01g0243800	None	1.59897	1.19796	0.157558	1.3221e-10	1.68927e-06	0.694162	-	-	-	-
Os05g0399200	LOC_Os05g33110	1.59847	2.03001	-0.108745	2.6345e-118	6.01502e-192	0.266625	0	0	endo-1,3;1,4-beta-D-glucanase precursor, putative, expressed	Similar to Endo-1, 3;1, 4-beta-D-glucanase precursor (EC 3.2.1.-).
Os03g0664800	LOC_Os03g46200	1.5955	1.73708	-1.03795	0.00044557	3.49157e-05	0.0215167	0	0	acetyltransferase, GNAT family, putative, expressed	Acyl-CoA N-acyltransferase domain containing protein.
Os08g0101800	LOC_Os08g01150	1.59544	1.56485	0.437027	1.35631e-32	7.34136e-33	0.00497376	0	0	DTA2, putative, expressed	Protein of unknown function DUF821, CAP10-like family protein.
Os03g0326200	LOC_Os03g20970	1.59397	1.51831	-0.119627	8.09872e-32	4.53362e-29	0.591132	0	0	phospholipid-transporting ATPase 1, putative, expressed	Similar to aminophospholipid ATPase.
Os09g0491740	LOC_Os09g31478	1.58825	2.119	-1.85503	6.67283e-86	2.22378e-140	9.64244e-107	OsPILS1, PILS1	PIN likes 1	auxin efflux carrier component, putative, expressed	Auxin efflux carrier domain containing protein.
Os01g0124100	LOC_Os01g03330	1.58604	1.87057	-1.93958	1.43733e-28	2.37811e-36	6.00764e-39	RBBI3-2	0	BBTI3 - Bowman-Birk type bran trypsin inhibitor precursor, expressed	Proteinase inhibitor I12, Bowman-Birk family protein.
Os05g0515600	LOC_Os05g43940	1.58455	3.0568	1.39441	1.70871e-09	1.4314e-41	1.06421e-07	ZRP4	O-methyltransferase ZRP4	O-methyltransferase, putative, expressed	Similar to O-methyltransferase ZRP4 (EC 2.1.1.-) (OMT).
Os06g0549900	LOC_Os06g35700	1.5831	1.10036	-0.295318	3.34016e-12	2.78815e-06	0.355934	0	0	reticuline oxidase-like protein precursor, putative, expressed	FAD linked oxidase, N-terminal domain containing protein.
Os01g0716500	LOC_Os01g51870	1.58177	1.79281	-1.83079	2.34379e-31	2.77447e-36	1.05926e-37	0	0	methyltransferase, putative, expressed	Methyltransferase type 12 domain containing protein.
Os04g0302300	None	1.57773	1.80342	0.0599372	9.8618e-15	5.23622e-20	0.877173	-	-	-	-
Os09g0381400	LOC_Os09g21370	1.57514	2.49924	-0.471696	1.04311e-42	9.60731e-108	0.000217004	0	0	cysteine proteinase EP-B 1 precursor, putative, expressed	Similar to Ervatamin C (EC 3.4.22.-) (ERV-C).
Os04g0119800	LOC_Os04g02920	1.57427	1.6013	-0.247906	0.000104535	3.94723e-05	0.678088	0	0	leucine-rich repeat family protein, putative, expressed	Leucine-rich repeat domain containing protein.
Os02g0102300	LOC_Os02g01220	1.57316	2.49157	-0.733036	6.8894e-65	5.89911e-163	2.33681e-14	OsStr5, OsHAC1;1, HAC1;1	Sulfurtransferase 5, High As Content 1;1	rhodanese-like domain containing protein, putative, expressed	Arsenate reductase, Sulfurtransferase/rhodanese-like protein, Regulation of arsenic accumulation
Os02g0167100	LOC_Os02g07044	1.57179	2.00247	0.119532	4.16699e-60	5.97042e-99	0.40218	OsStr23	Sulfurtransferase 23	rhodanese-like domain containing protein, putative, expressed	Similar to 3-mercaptopyruvate sulfurtransferase precursor (EC 2.8.1.1).
Os03g0650200	LOC_Os03g44740	1.56987	1.49961	-0.500694	0.000178283	0.000204256	0.330155	0	0	cytochrome P450, putative, expressed	Similar to Cytochrome P450 CYP92C5.
Os02g0578000	None	1.56964	1.7002	1.41306	4.64265e-09	6.41842e-12	1.19314e-07	-	-	-	-
Os02g0318200	LOC_Os02g21310	1.5695	1.40406	0.918062	9.88004e-05	0.000254361	0.030362	Os_F0768	0	expressed protein	Conserved hypothetical protein.
Os11g0307300	LOC_Os11g20160	1.5673	0.619791	0.97728	1.81152e-46	8.04897e-08	2.54341e-18	0	0	O-methyltransferase, putative, expressed	Herbicide safener binding protein.
Os01g0865400	LOC_Os01g64540	1.5659	1.5019	0.195431	2.1887e-16	7.17599e-16	0.497843	0	0	anthocyanidin 3-O-glucosyltransferase, putative, expressed	UDP-glucuronosyl/UDP-glucosyltransferase family protein.
Os09g0567600	None	1.56572	0.831388	1.57854	0.000922217	0.176772	0.000563047	-	-	-	-
Os02g0631100	LOC_Os02g42000	1.56514	1.5908	-0.5334	8.70411e-14	6.85784e-14	0.0380653	0	0	expressed protein	Photosystem II oxygen evolving complex protein PsbQ family protein.
Os11g0623800	LOC_Os11g40780	1.56351	-2.76364	1.62065	0.000259224	1.25795e-11	9.11788e-05	Osh359-3, Osh359-5	0	disease resistance protein, putative, expressed	Similar to NB-ARC domain containing protein.
Os01g0694500	None	1.56274	1.38192	0.735581	7.00771e-07	5.21219e-06	0.036567	-	-	-	-
Os04g0620000	LOC_Os04g52900	1.55987	1.67018	0.0992933	7.23908e-74	4.89374e-85	0.441221	OsABCC1, ABCC1, OsABCC1-1, OsABCC1-2, OsMRP1	ABC transporter superfamily ABCC subgroup member 1, multidrug resistance-associated protein 1, C-type ATP-binding cassette transporter 1, C-type ABC transporter 1	ABC transporter family protein, putative, expressed	C-type ATP-binding cassette (ABC) transporter, Arsenic (As) detoxification, Reduction of As in grains
Os07g0214600	LOC_Os07g11410	1.55831	0.347487	0.242525	0.00396876	0.605364	0.725636	RA5B, OsEnS-99	rice allergen 5B, endosperm-specific gene 99	RAL5 - Seed allergenic protein RA5/RA14/RA17 precursor, expressed	Similar to Seed allergenic protein RA17 precursor.
Os03g0734500	LOC_Os03g52410	1.5562	-1.86204	2.15377	6.72193e-05	5.61289e-07	5.41556e-09	0	0	expressed protein	Conserved hypothetical protein.
Os06g0689483	None	1.55447	3.59552	-1.58713	0.000199758	6.2311e-16	0.000145599	-	-	-	-
Os03g0305100	LOC_Os03g19250	1.54937	2.44925	-0.72819	6.00768e-81	1.0435e-201	6.35246e-18	0	0	AMP-binding enzyme, putative, expressed	Similar to AMP-binding protein.
Os01g0160800	LOC_Os01g06740	1.54855	0.617104	0.502764	1.08721e-06	0.0811335	0.199021	0	0	ribosome inactivating protein, putative, expressed	Ribosome-inactivating protein, Defense against herbivorous insects
Os05g0194900	LOC_Os05g10650	1.54268	0.884715	-0.926215	3.11511e-16	1.30209e-05	5.18619e-06	OsPPi-PFK, OsPFK04, PFK04, PFK4	Pyrophosphate-dependent phosphofructo-1-kinase, phosphofructokinase 4	6-phosphofructokinase, putative, expressed	Similar to Pyrophosphate-fructose-6-phosphate 1-phosphotransferase-like protein (Pyrophosphate-dependent phosphofructo-1-kinase-like protein).
Os10g0523201	None	1.54215	0.862806	0.0469776	0.00351329	0.0748065	0.92705	-	-	-	-
Os07g0165650	None	1.5417	1.75238	-0.672693	7.44211e-07	1.29859e-08	0.0682492	-	-	-	-
Os03g0184550	LOC_Os03g08624	1.54133	1.5087	-1.40967	1.80089e-11	5.4551e-10	1.03399e-08	0	0	dihydroflavonol-4-reductase, putative, expressed	Similar to Dihydroflavonol-4-reductase.
Os06g0302000	LOC_Os06g19800	1.54005	3.26	0.69743	1.21942e-07	2.53726e-33	0.0326068	OsBURP11	BURP domain-containing protein 11	BURP domain containing protein, expressed	Similar to BURP domain-containing protein 11.
Os06g0129900	LOC_Os06g03930	1.53921	1.76691	-0.133544	4.5734e-38	1.96749e-50	0.458952	0	0	cytochrome P450 86A1, putative, expressed	Similar to Cytochrome P450 CYPD.
Os01g0268100	LOC_Os01g16260	1.53826	1.44202	0.0531741	2.93999e-40	4.04602e-36	0.803692	OsZIFL1	zinc-induced facilitator-like 1	major facilitator superfamily antiporter, putative, expressed	Similar to Major facilitator superfamily antiporter.
Os03g0126700	LOC_Os03g03500	1.53777	1.76212	0.347806	4.39579e-45	5.13837e-60	0.00606337	0	0	heavy metal-associated domain containing protein, expressed	Similar to Barley stem rust resistance protein.
Os05g0560100	LOC_Os05g48640	1.5343	2.87794	-0.75831	0.0045009	3.06319e-07	0.0759257	Os RopGEF2, OsRopGEF2, RopGEF2, OsSTA159	GEF for ROP 2, guanine nucleotide exchange factor for Rop 2, Rop-specific GEF2, Rop-specific guanine nucleotide exchange factor 2	ATROPGEF7/ROPGEF7, putative, expressed	Similar to Pollen-specific kinase partner protein.
Os05g0145100	LOC_Os05g05290	1.53289	1.74172	-0.217662	0.000770595	4.94547e-05	0.747316	0	0	expressed protein	Conserved hypothetical protein.
Os02g0605900	LOC_Os02g39330	1.53155	0.623591	-0.241489	1.22496e-20	0.000587754	0.296133	Cht6	Chitinase6, Chitinase 6, Pathogenesis related (PR)-3 chitinase 6, Chitinase-6	CHIT1 - Chitinase family protein precursor, expressed	Similar to Chitinase (EC 3.2.1.14) A.
Os12g0464400	LOC_Os12g27830	1.5288	1.30475	0.433251	2.24191e-06	3.76565e-05	0.292921	OsEnS-150, OsDR, DR	endosperm-specific gene 150, Dehydrogenase/reductase	dehydrogenase/reductase, putative, expressed	Similar to Oxidoreductase, short chain dehydrogenase/reductase family protein, expressed.
Os04g0650800	LOC_Os04g55720	1.52494	1.84391	0.0123454	1.58782e-85	1.211e-125	0.941572	0	0	D-3-phosphoglycerate dehydrogenase, chloroplast precursor, putative, expressed	Similar to Phosphoglycerate dehydrogenase.
Os02g0485000	LOC_Os02g28340	1.52158	1.71347	0.208189	7.27029e-19	1.82029e-24	0.399166	OsMaT-3	malonyltransferase 3	transferase family protein, putative, expressed	Transferase domain containing protein.
Os03g0121300	LOC_Os03g02939	1.51349	1.75904	0.602421	4.60604e-40	2.55069e-55	8.38703e-07	prx34, OsPrx34	class III peroxidase 34	peroxidase precursor, putative, expressed	Similar to Peroxidase 1.
Os12g0512100	LOC_Os12g32760	1.51275	2.45013	-1.04391	9.44581e-63	6.97037e-159	3.29557e-28	0	0	transporter family protein, putative, expressed	Sugar/inositol transporter domain containing protein.
Os05g0405000	LOC_Os05g33570	1.51206	2.09807	0.0666926	8.96204e-62	1.55758e-119	0.660642	FLO4-4, flo4, flo4-2, flo4-3, ppdk, OsPPDK, PPDK1, CPDK1, PPDKB, OsPPDKB, cyOsPPDKB, OsPBDK, PBDK, osppdkb, PPD	floury endosperm4, floury endosperm 4, pyruvate orthophospate dikinase, "Pyruvate, phosphate dikinase 1, chloroplastic", "Pyruvate, orthophosphate dikinase 1", pyruvate orthophosphate dikinase, pyruvate orthophosphate dikinase B, cytosolic pyruvate orthophosphate dikinase, orthophosphate dikinase, Pyruvate phosphate dikinase	pyruvate, phosphate dikinase, chloroplast precursor, putative, expressed	Chloroplastic pyruvate orthophosphate dikinase (PPDK, EC 2.7.9.1), Starch metabolism and structure
Os07g0635500	LOC_Os07g44140	1.50932	1.17249	0.399851	0.00138966	0.0151367	0.502461	OsCYP709C5	Cytochrome P450 709C5	cytochrome P450 72A1, putative, expressed	Similar to Cytochrome P450.
Os01g0697100	LOC_Os01g50200	1.50559	1.30783	0.9772	1.15234e-78	9.76651e-62	4.15459e-33	0	0	UDP-glucoronosyl and UDP-glucosyl transferase domain containing protein, expressed	UDP-glucuronosyl/UDP-glucosyltransferase family protein.
Os03g0702100	None	1.50475	0.712189	0.294089	0.000445599	0.130664	0.620132	-	-	-	-
Os04g0165000	LOC_Os04g08280	1.50457	1.27229	1.46888	5.68017e-07	1.27633e-05	7.01101e-07	0	0	retrotransposon protein, putative, Ty3-gypsy subclass, expressed	Similar to thaumatin-like protein 1a.
Os06g0125200	LOC_Os06g03520	1.50441	0.376626	0.143245	6.78149e-11	0.188236	0.701695	0	DUF581 domain- containing protein gene	DUF581 domain containing protein, expressed	Protein of unknown function DUF581 family protein.
Os09g0468300	LOC_Os09g29310	1.50355	0.699626	0.822154	6.6756e-26	2.08636e-06	4.18106e-08	0	0	zinc finger, C3HC4 type domain containing protein, expressed	Hypothetical conserved gene.
Os01g0934700	LOC_Os01g70840	1.5028	1.91481	1.84747	1.71048e-09	1.45428e-19	1.42584e-14	0	0	esterase, putative, expressed	Alpha/beta hydrolase fold-1 domain containing protein.
Os01g0198900	LOC_Os01g10210	1.50228	3.60511	-2.27188	5.25996e-16	9.64302e-85	1.89449e-33	0	0	lachrymatory factor synthase, putative, expressed	Polyketide cyclase/dehydrase domain containing protein.
Os04g0565200	LOC_Os04g47720	1.50209	1.52422	-0.3283	1.88818e-10	6.16508e-11	0.301269	0	0	cis-zeatin O-glucosyltransferase, putative, expressed	Similar to Cis-zeatin O-glucosyltransferase 1 (EC 2.4.1.215) (cisZOG1).
Os06g0540200	LOC_Os06g34880	1.50005	2.42672	-0.661815	2.64183e-11	2.92631e-28	0.0118172	0	0	zinc finger, C3HC4 type domain containing protein, expressed	Zinc finger, RING-type domain containing protein.
Os07g0622400	None	1.49664	1.89877	0.0659028	3.53478e-13	6.10963e-22	0.864904	-	-	-	-
Os03g0815100	LOC_Os03g60080	1.49651	1.15536	0.419389	1.30256e-06	0.000216574	0.287364	SNAC1, snac1, OsNAC9, ONAC002, ONAC2, ONAC033, ONAC33, ONAC043, ONAC43, ONAC044, ONAC44, OsNAC19, NAC19, SNAC1/ONAC002, OsSNAC1	SNAC1: stress-responsive NAC1, stress-responsive NAC 1, stress-induced transcription factor NAC1, NAC domain protein 9, NAC domain-containing protein 2, NAC domain-containing protein 33, NAC domain-containing protein 43, NAC domain-containing protein 44	NAC domain-containing protein 67, putative, expressed	Similar to OsNAC6 protein.
Os07g0130800	LOC_Os07g03870	1.49578	1.26153	0.389194	0.00140827	0.0065117	0.503512	0	0	receptor like protein kinase, putative, expressed	Protein kinase, catalytic domain domain containing protein.
Os10g0527400	LOC_Os10g38340	1.49437	2.40119	0.461124	1.86032e-07	7.1547e-19	0.192765	OsGSTU19, GSTU6, OsGSTU6.1, GSTU6.1	glutathione S-transferase GSTU6, glutathione S-transferase GSTU6.16, glutathione transferase U19	glutathione S-transferase GSTU6, putative, expressed	Similar to Tau class GST protein 3.
Os05g0214300	LOC_Os05g12320	1.4908	1.336	0.769178	2.40419e-08	2.21776e-07	0.00829565	OsSWEET3a, SWEET3a	0	nodulin MtN3 family protein, putative, expressed	Similar to Bidirectional sugar transporter SWEET3a.
Os02g0767300	LOC_Os02g52840	1.48957	1.13057	0.000890483	5.1924e-16	1.17037e-09	0.997651	FLS, 2-ODD15, Os2-ODD15, 2ODD15, Os2ODD15	flavonol synthase, 2-oxoglutarate-dependent dioxygenase 15	flavonol synthase/flavanone 3-hydroxylase, putative, expressed	Flavonol synthase, Bifunctional 2-oxoglutarate-dependent dioxygenase
Os01g0629600	LOC_Os01g43890	1.48775	1.70779	-0.0990262	2.32569e-37	1.09382e-49	0.603175	OsSCP4	Serine carboxypeptidase 4	OsSCP4 - Putative Serine Carboxypeptidase homologue, expressed	Peptidase S10, serine carboxypeptidase family protein.
Os01g0838600	LOC_Os01g62130	1.48722	0.845147	0.167829	3.57389e-15	1.67457e-05	0.566435	0	0	ZOS1-14 - C2H2 zinc finger protein, expressed	Zinc finger, C2H2-like domain containing protein.
Os11g0637900	None	1.48549	0.0708883	0.0920154	0.0201484	0.905702	0.834142	-	-	-	-
Os02g0609000	None	1.48096	-0.486218	7.31181	0.000271538	0.00366724	2.5441e-30	-	-	-	-
Os10g0527800	LOC_Os10g38360	1.47811	1.38623	0.372254	7.13769e-27	5.82297e-24	0.0220762	OsGSTU12, OsGSTU6.2, GSTU6.2	Glutathione S-transferase GSTU6.2, glutathione transferase U12	glutathione S-transferase, putative, expressed	Similar to Tau class GST protein 3.
Os01g0533850	None	1.47516	1.28201	-0.308626	3.5859e-07	1.02041e-05	0.452775	-	-	-	-
Os12g0198200	LOC_Os12g09640	1.47189	0.859699	0.937716	9.44625e-11	0.000199723	7.82531e-05	OsPP2C77, PP2C77, OsPP129	protein phosphatase 2C77, protein phosphatase 2C 77, protein phosphatase 129	protein phosphatase 2C, putative, expressed	Similar to Protein phosphatase 2C.
Os10g0474000	LOC_Os10g33450	1.46946	0.499603	0.812269	5.14649e-05	0.230965	0.038687	0	0	expressed protein	Peptidase C48, SUMO/Sentrin/Ubl1 domain containing protein.
Os09g0457700	None	1.46827	0.734587	-0.202746	6.06241e-07	0.0219108	0.654833	-	-	-	-
Os05g0513900	LOC_Os05g43830	1.46538	1.85691	0.0857317	1.07841e-67	2.80591e-111	0.519026	0	0	hydrolase, alpha/beta fold family domain containing protein, expressed	Similar to Proline iminopeptidase (EC 3.4.11.5) (PIP) (Prolyl aminopeptidase) (PAP).
Os04g0526600	LOC_Os04g44470	1.46289	1.2328	0.43685	3.12673e-08	1.81592e-06	0.186114	RASI, OsEnS-69	rice alpha-amylase/subtilisin inhibitor, alpha-amylase/subtilisin inhibitor, endosperm-specific gene 69	KUN1 - Kunitz-type trypsin inhibitor precursor, expressed	Similar to Alpha-amylase/subtilisin inhibitor (RASI).
Os11g0490900	LOC_Os11g29870	1.46	2.11413	0.0566666	9.97279e-09	1.6715e-18	0.906213	OsWRKY72, WRKY-72	Rice WRKY gene72	WRKY72, expressed	Similar to WRKY transcription factor 72.
Os01g0939100	LOC_Os01g71240	1.45867	0.584258	1.22571	5.96283e-06	0.100754	0.000145149	osACA6, OsACA1, OsACA6, OsPM1ATPaseII	Ca2+ P-Type ATPase 6, vacuolar Ca2+-ATPase 6	calcium-transporting ATPase, plasma membrane-type, putative, expressed	Similar to Calmodulin-stimulated calcium-ATPase.
Os05g0261700	LOC_Os05g17604	1.45633	1.96862	-1.06473	5.1908e-17	7.0844e-29	1.39536e-08	0	SHR5-receptor-like kinase	SHR5-receptor-like kinase, putative, expressed	Hypothetical conserved gene.
Os04g0597501	LOC_Os04g50930	1.45517	2.19881	-0.428749	0.00746846	4.3727e-06	0.400061	-	-	-	-
Os09g0468600	LOC_Os09g29350	1.45404	-1.12412	1.4671	0.00196032	0.0399721	0.00128027	0	0	phototropic-responsive NPH3 family protein, putative, expressed	NPH3 domain containing protein.
Os11g0428800	LOC_Os11g24140	1.45341	1.77008	-1.04242	1.34357e-43	9.40793e-65	1.45607e-22	OsUCL35	uclacyanin-like protein 35	plastocyanin-like domain containing protein, putative, expressed	Cupredoxin domain containing protein.
Os01g0175600	LOC_Os01g08020	1.44931	4.17033	-1.1001	0.000369357	1.53314e-23	0.00857727	OsBOR3	Boron transporter 3	boron transporter protein, putative, expressed	Boron (B) transporter
Os06g0215500	LOC_Os06g11200	1.44784	1.07819	0.76906	0.00229168	0.0796394	0.0454168	OsOPR6, OsOPR4, OsOPR06-1	12-oxo-phytodienoic acid reductase 6	12-oxophytodienoate reductase, putative, expressed	Similar to Oxo-phytodienoic acid reductase.
Os01g0605700	LOC_Os01g42090	1.4476	1.85246	2.13841	2.54864e-12	8.39332e-24	3.78759e-27	OsSWEET6b, SWEET6b	0	nodulin MtN3 family protein, putative, expressed	MtN3 and saliva related transmembrane protein family protein.
Os12g0178000	LOC_Os12g07810	1.44711	0.492799	0.595329	0.00261178	0.391866	0.274461	-	-	-	-
Os06g0239200	LOC_Os06g13190	1.44505	1.8204	-1.1826	1.07541e-18	2.92285e-29	1.56912e-12	0	0	expressed protein	Conserved hypothetical protein.
Os07g0534300	None	1.44492	0.317455	0.214425	3.72615e-08	0.351421	0.584858	-	-	-	-
Os01g0667200	LOC_Os01g47690	1.44444	2.03754	0.18395	1.97464e-85	4.5052e-171	0.043794	OsGLYII1, GLYII1, OsETHE1, ETHE1, OsGLYII-1	glyoxalase II-1, ETHYLMALONIC ENCEPHALOPATHY PROTEIN 1, ETHE1-like protein, ethylmalonic encephalopathy-1	metallo-beta-lactamase family protein, putative, expressed	Mitochondrial sulfur dioxygenase, Abiotic stress response
Os10g0365050	None	1.44423	1.31297	-0.216357	9.04231e-14	1.22831e-11	0.444291	-	-	-	-
Os03g0231650	LOC_Os03g12900	1.44373	2.61335	-1.75068	0.000371246	1.4376e-10	1.68158e-05	0	0	squalene monooxygenase, putative, expressed	Hypothetical protein.
Os11g0514500	LOC_Os11g31540	1.44349	2.24894	-0.487376	0.000106249	6.0835e-11	0.283302	0	0	BRASSINOSTEROID INSENSITIVE 1-associated receptor kinase 1 precursor, putative, expressed	Sorghum bicolor leucine-rich repeat-containing extracellular glycoprotein precursor.
Os07g0130100	LOC_Os07g03810	1.44215	1.52909	0.0293077	9.07614e-09	3.16338e-10	0.952857	RLK	membrane-anchored receptor-like kinases	lectin-like receptor kinase 7, putative, expressed	Similar to Resistance protein candidate (Fragment).
Os06g0146700	None	1.44192	0.694264	-0.511589	1.04628e-07	0.0234235	0.130046	-	-	-	-
Os07g0599300	LOC_Os07g40830	1.44007	1.61305	3.15861	6.1391e-07	7.17735e-11	5.41024e-32	0	0	app1, putative, expressed	Hypothetical protein.
Os02g0207800	None	1.4374	0.783497	0.473407	0.00269504	0.195946	0.157418	-	-	-	-
Os05g0116500	LOC_Os05g02564	1.43682	-0.0477544	0.0830471	0.000413337	0.945896	0.906213	0	0	expressed protein	Conserved hypothetical protein.
Os07g0142700	LOC_Os07g04970	1.43352	2.8031	-2.05862	3.81177e-34	1.92246e-119	1.29956e-63	0	0	transferase family protein, putative, expressed	Transferase family protein.
Os03g0313100	LOC_Os03g19900	1.43274	0.4539	0.542436	0.003493	0.44345	0.334799	AP2/EREBP#086	APETALA2/ethylene-responsive element binding protein 86	AP2 domain containing protein, expressed	Similar to ANT-like protein.
Os10g0361900	LOC_Os10g21790	1.43258	1.50959	-0.264001	0.00229512	0.000627929	0.68458	0	0	dehydration stress-induced protein, putative, expressed	Lipoxygenase, LH2 domain containing protein.
Os10g0454300	LOC_Os10g31670	1.43231	1.67769	0.0395783	1.48819e-17	1.84046e-24	0.90543	0	0	retrotransposon protein, putative, unclassified, expressed	Eggshell protein family protein.
Os07g0633450	None	1.43155	0.916706	-0.602651	0.00782566	0.0687106	0.280505	-	-	-	-
Os10g0389300	LOC_Os10g25040	1.43101	0.233108	1.03997	0.00268867	0.729187	0.0301032	OsRCCR2, OsRCCR1, RCCR1	red chlorophyll catabolite reductase 2	red chlorophyll catabolite reductase, putative, expressed	Similar to Red chlorophyll catabolite reductase (Fragment).
Os10g0171500	LOC_Os10g09110	1.43044	2.01005	-0.586183	1.39782e-33	1.60211e-65	6.01552e-06	0	0	cytochrome P450, putative, expressed	Similar to Cytochrome P450 CYP76H18.
Os10g0529500	LOC_Os10g38600	1.43036	1.25094	1.57241	2.00215e-24	1.59701e-20	9.23992e-30	OsGSTU30	0	glutathione S-transferase GSTU6, putative, expressed	Tau class glutathione S-transferase, Heavy metal and drought stress tolerance
Os04g0604900	LOC_Os04g51520	1.42772	1.06383	1.14038	8.00052e-23	2.01664e-14	8.39545e-15	OsXTH16	xyloglucan endotransglucosylase/hydrolase, xyloglucan endotransglucosylase 16	glycosyl hydrolases family 16, putative, expressed	Similar to Xyloglucan endotransglycosylase (Fragment).
Os05g0568100	LOC_Os05g49300	1.4267	1.45053	0.365697	1.11798e-12	5.22192e-14	0.151822	OsISC5	Iron-sulfur cluster protein 5	iron-sulfur cluster assembly enzyme ISCU, mitochondrial precursor, putative, expressed	Similar to Iron sulfur cluster assembly protein 1, mitochondrial precursor (Iron sulfur cluster scaffold protein 1).
Os03g0747800	LOC_Os03g53650	1.42642	1.82865	0.310388	1.09005e-97	3.71952e-162	3.74114e-05	rcs3	rice cysteine synthase (sulfer, nitrogen and light response)-3, rice cysteine synthase-3	cysteine synthase, putative, expressed	Cysteine synthase (EC 2.5.1.47) (O-acetylserine sulfhydrylase) (O- acetylserine (Thiol)-lyase) (CSase) (OAS-TL).
Os01g0764050	None	1.42624	1.47814	0.977169	1.12453e-12	7.02362e-14	2.2568e-06	-	-	-	-
Os02g0274100	LOC_Os02g17390	1.42552	1.98549	-0.181922	1.17224e-88	1.73081e-172	0.0385699	MFP, OsAIM, OsCHD, CHD	multifunctional protein, peroxisomal multifunctional protein, ABNORMAL INFLORESCENCE MERISTEM 1, cinnamoyl-CoA hydratase-dehydrogenase	3-hydroxyacyl-CoA dehydrogenase, putative, expressed	3-hydroxyacyl-CoA dehydrogenase, Multifunctional protein, RNA- and microtubule-binding protein, Salicylic acid (SA) biosynthesis, Maintenance of root meristem activity, Beta -oxidation of fatty acids
Os11g0587600	LOC_Os11g37700	1.42492	1.07786	0.253977	2.14052e-88	6.09603e-51	0.00199025	OsABCG48, OsPDR3	ABC transporter superfamily ABCG subgroup member 48, pleiotropic drug resistance 3	pleiotropic drug resistance protein, putative, expressed	Similar to PDR-like ABC transporter.
Os06g0501900	LOC_Os06g30640	1.42109	1.29844	-0.556318	0.0209502	0.00223504	0.1629	CYP76M9	Cytochrome P450 76M9	cytochrome P450, putative, expressed	Cytochrome P450 family protein.
Os01g0129600	LOC_Os01g03890	1.42024	0.707434	1.16644	3.1688e-15	0.000117583	1.46011e-10	0	0	DUF260 domain containing protein, putative, expressed	Similar to LBD40 (LOB DOMAIN-CONTAINING PROTEIN 40).
Os06g0525200	LOC_Os06g33390	1.42018	1.54599	0.496807	4.24365e-14	1.3727e-17	0.0228897	0	0	avr9/Cf-9 rapidly elicited protein 194, putative, expressed	Similar to avr9/Cf-9 rapidly elicited protein 194.
Os11g0690066	None	1.42015	1.03132	0.296127	0.00619418	0.0640999	0.415991	-	-	-	-
Os07g0538300	LOC_Os07g35380	1.41902	1.23677	0.312546	1.22947e-11	1.58385e-09	0.263464	0	0	TKL_IRAK_DUF26-lc.16 - DUF26 kinases have homology to DUF26 containing loci, expressed	Hypothetical conserved gene.
Os07g0519600	LOC_Os07g33580	1.4159	1.46161	-0.648119	1.78183e-31	1.43384e-32	1.06667e-06	0	0	cytochrome P450, putative, expressed	Similar to taxane 10-beta-hydroxylase.
Os08g0529000	LOC_Os08g41720	1.41398	1.10265	-1.56044	0.00286783	0.0111646	0.000233535	PIN5C, OsPIN5c, OsPIN5b	PIN PROTEIN 5C	auxin efflux carrier component, putative, expressed	Auxin efflux carrier, Auxin homeostasis, transport and distribution
Os06g0215750	None	1.41214	0.618407	0.33316	0.0120622	0.323407	0.572004	-	-	-	-
Os06g0579600	None	1.41203	0.0965905	0.745223	3.56089e-08	0.814559	0.00742188	-	-	-	-
Os03g0747700	LOC_Os03g53640	1.41094	1.14449	-0.0533467	3.331e-15	2.22695e-10	0.880307	0	0	expressed protein	Similar to photosystem II 11 kDa protein-related.
Os06g0241100	LOC_Os06g13320	1.40984	0.269649	0.251437	0.00885057	0.699416	0.716321	0	protein kinase	protein kinase, putative, expressed	Protein kinase, core domain containing protein.
Os04g0475400	LOC_Os04g39960	1.40322	1.08258	0.31086	0.000464891	0.00643249	0.566853	ONAC080, ONAC80	NAC domain-containing protein 080, NAC domain-containing protein 80	expressed protein	Similar to OSIGBa0106G07.6 protein.
Os10g0468301	LOC_Os10g33030	1.4018	0.312006	0.914009	0.000372872	0.53839	0.0263486	OsMSL35	Myb/SANT-LIKE 35	expressed protein	Hypothetical conserved gene.
Os02g0203300	LOC_Os02g10880	1.4004	1.93234	0.0716978	2.15751e-49	9.25257e-97	0.653462	0	0	UDP-glucoronosyl and UDP-glucosyl transferase domain containing protein, expressed	Similar to UDP-glycosyltransferase UGT75E3.
Os03g0189600	LOC_Os03g09020	1.39893	1.49687	0.920424	2.98726e-39	1.08115e-48	3.75726e-17	0	0	dehydrogenase, putative, expressed	Similar to Alcohol dehydrogenase.
Os02g0567800	LOC_Os02g35940	1.39703	1.71409	1.60071	5.72753e-12	5.32418e-23	4.58751e-16	0	0	gibberellin receptor GID1L2, putative, expressed	Alpha/beta hydrolase fold-3 domain containing protein.
Os04g0475600	LOC_Os04g39980	1.39641	2.25136	-0.654674	1.67934e-74	1.53875e-192	2.61778e-16	0	0	gibberellin 20 oxidase 2, putative, expressed	2OG-Fe(II) oxygenase domain containing protein.
Os03g0674900	LOC_Os03g47160	1.39556	0.613174	0.20252	0.0141279	0.281175	0.607729	0	0	expressed protein	Hypothetical conserved gene.
Os12g0608633	None	1.3946	-0.759894	1.86207	2.22279e-07	0.00524111	3.76086e-13	-	-	-	-
Os08g0545700	LOC_Os08g43230	1.39324	1.03766	-1.04624	6.1812e-07	0.000509287	0.000510008	0	TraB family protein	TraB family protein, putative, expressed	Similar to TraB protein-related.
Os02g0618100	LOC_Os02g40500	1.39278	1.65149	0.417274	1.05212e-42	8.36348e-65	0.000275646	OsGRX9, OsGrx_C2.1, Grx_C2.1	glutaredoxin 9	OsGrx_C2.1 - glutaredoxin subgroup I, expressed	Similar to Glutaredoxin-C4, chloroplastic.
Os02g0616600	LOC_Os02g40330	1.391	0.609388	-0.18194	2.14918e-10	0.0121973	0.589583	0	0	retrotransposon protein, putative, Ty3-gypsy subclass, expressed	Hypothetical protein.
Os08g0258600	None	1.38992	1.37876	0.762632	0.00701924	0.0176187	0.0794977	-	-	-	-
Os02g0613100	LOC_Os02g39960	1.38734	1.97952	0.174715	3.31424e-05	9.39292e-11	0.731445	0	0	exostosin family protein, putative, expressed	Hypothetical conserved gene.
Os01g0316100	LOC_Os01g21380	1.38733	2.36708	-0.0413216	1.25345e-19	5.62639e-59	0.894839	0	0	FAD dependent oxidoreductase domain containing protein, expressed	FAD dependent oxidoreductase family protein.
Os08g0254300	LOC_Os08g15450	1.38493	-1.78992	1.46802	0.00569458	9.20102e-05	0.00209316	0	0	nodulin, putative, expressed	Similar to OSIGBa0112M24.2 protein.
Os08g0368333	None	1.38478	-0.816283	0.078325	0.00472332	0.093402	0.924014	-	-	-	-
Os09g0562750	LOC_Os09g38930	1.37891	3.69478	-0.64395	0.00848661	3.75649e-10	0.115382	0	0	expressed protein	Protein of unknown function DUF594 domain containing protein.
Os07g0192000	LOC_Os07g09420	1.37848	1.60311	-0.531246	0.000173983	3.4721e-06	0.219403	0	0	ATPase, putative, expressed	ATPase, AAA-type, core domain containing protein.
Os06g0279900	LOC_Os06g16790	1.37792	1.52937	-3.20572	8.37827e-08	9.62115e-08	1.21184e-31	0	0	go35 NBS-LRR, putative, expressed	Similar to NB-ARC domain containing protein, expressed.
Os10g0340301	LOC_Os10g19919	1.37745	3.02568	-1.23282	0.0012985	1.54702e-14	0.0027893	0	0	retrotransposon protein, putative, Ty3-gypsy subclass, expressed	Conserved hypothetical protein.
Os12g0133100	LOC_Os12g03899	1.37689	1.27686	-0.222461	4.0659e-71	3.66912e-61	0.0167866	OsZIFL12, OsVMT, VMT, OsVMT/OsZIFL12	zinc-induced facilitator-like 12, VACUOLAR MUGINEIC ACID TRANSPORTER	major facilitator superfamily antiporter, putative, expressed	Major facilitator superfamily protein.
Os10g0580400	LOC_Os10g42960	1.37532	0.141691	-1.48894	1.12713e-27	0.448754	2.99333e-31	OsDUR3, DUR3	high-affinity urea transporter OsDUR3	urea active transporter, putative, expressed	High-affinity urea transporter, Effective urea acquisition and utilisation, Effective use of low external urea as a N source
Os03g0157900	LOC_Os03g06200	1.37471	1.55655	0.346305	3.41675e-44	3.81925e-57	0.00198237	0	0	aminotransferase, putative, expressed	Phosphoserine aminotransferase, chloroplast precursor (EC 2.6.1.52) (PSAT).
Os06g0146900	LOC_Os06g05424	1.37306	1.49724	-0.595089	1.17101e-14	6.20763e-17	0.00361316	0	0	expressed protein	Hypothetical protein.
Os03g0709000	LOC_Os03g50130	1.37286	1.55707	-0.0962902	7.04383e-97	4.43603e-125	0.304509	0	0	microsomal glutathione S-transferase 3, putative, expressed	Membrane-associated, eicosanoid and glutathione metabolism (MAPEG) domain containing protein.
Os04g0341500	LOC_Os04g27340	1.37182	0.709143	0.210946	2.58998e-05	0.0425565	0.664133	OsTPS20, TPS20	terpene synthase 20	terpene synthase, putative, expressed	Similar to OSIGBa0159H11-OSIGBa0137A07.8 protein.
Os12g0448900	LOC_Os12g26290	1.3689	1.81231	1.04205	2.36698e-11	5.50809e-20	5.94772e-07	PIOX, RalphaO	Pathogen-inducible oxygenase, fatty acid alpha-oxygenase, alpha-oxygenase, Rice alpha-oxygenase, rice fatty acid alpha-(di)oxygenase	alpha-DOX2, putative, expressed	Fatty acid alpha-dioxygenase family, Enzyme that oxygenates fatty acids into 2R-hydroperoxides
Os11g0135900	LOC_Os11g04104	1.36791	1.35559	0.601642	1.05796e-33	8.11694e-35	6.54108e-07	OsZIFL7, OsTOM3, TOM3	zinc-induced facilitator-like 7, TRANSPORTER OF MUGINEIC ACID 3	major facilitator superfamily antiporter, putative, expressed	Major facilitator superfamily protein.
Os06g0593800	LOC_Os06g39330	1.3674	1.11335	0.624868	6.82556e-19	1.03011e-13	0.000195158	0	0	UDP-glucoronosyl and UDP-glucosyl transferase domain containing protein, expressed	UDP-glucuronosyl/UDP-glucosyltransferase family protein.
Os07g0656200	LOC_Os07g46280	1.36636	1.2149	1.18052	4.18773e-11	4.81376e-10	1.33189e-08	Os7bglu26, Os7BGlu26	beta-glucosidase 26	Os7bglu26 - beta-mannosidase/glucosidase/exoglucanase, expressed	Similar to Beta-glucosidase 26.
Os08g0240000	LOC_Os08g14190	1.36088	3.69006	-2.1437	0.000239617	8.94653e-22	1.39536e-08	0	0	flavonol sulfotransferase, putative, expressed	Similar to STF-1 (Fragment).
Os01g0935450	None	1.35827	-0.244675	1.42577	0.0073101	0.736821	0.00314295	-	-	-	-
Os06g0216000	LOC_Os06g11260	1.35792	4.17687	0.093205	0.00895217	1.89605e-13	0.778519	OsOPR3, OsOPR06-4	12-oxo-phytodienoic acid reductase 3	12-oxophytodienoate reductase 2, putative, expressed	Similar to 12-oxo-phytodienoic acid reductase.
Os07g0190600	None	1.35538	1.10596	0.891262	0.00506697	0.0249507	0.0684756	-	-	-	-
Os02g0203200	None	1.35391	1.99171	0.0090391	8.75997e-29	6.17093e-63	0.972594	-	-	-	-
Os07g0621600	LOC_Os07g42910	1.35215	1.80503	-0.892163	1.53244e-05	3.58124e-09	0.00939175	0	0	cytochrome c oxidase subunit, putative, expressed	Non-protein coding transcript.
Os05g0212900	LOC_Os05g12210	1.35207	-0.602905	2.31262	0.00306043	0.377675	8.10815e-07	CHS, OsPKS06, OsPKS6, PKS06, PKS6	chalcone synthase, polyketide synthase 6	chalcone synthase, putative, expressed	Similar to Chalcone synthase J (EC 2.3.1.74) (Naringenin-chalcone synthase J).
Os01g0859300	LOC_Os01g64000	1.35153	2.41319	-2.56819	4.18129e-13	1.56804e-32	9.75046e-37	OsABI5, OsbZIP10, OsABF1, OREB1, OsABI5-1, OsABI5-2, OsOREB1, OREB1	ABA Insensitive 5, bZIP-type transcription factor ABI5, bZIP transcription factors OsABI5, bZIP transcription factor 10, Abscisic acid insensitive 5	bZIP transcription factor, putative, expressed	bZIP transcription factor, Stress response and ABA signal transduction, Regulation of plant fertility
Os11g0591800	LOC_Os11g37940	1.34956	2.28966	-0.446701	2.41924e-22	3.22448e-64	0.00455525	OsPR4d	pathogenesis-related protein 4d, PR protein 4d	WIP2 - Wound-induced protein precursor, expressed	Barwin domain containing protein.
Os05g0129400	LOC_Os05g03870	1.34724	0.730903	0.851948	6.83025e-05	0.0386194	0.0169432	0	0	expressed protein	Ankyrin repeat containing protein.
Os08g0543150	None	1.34553	0.89135	-0.331418	0.0308641	0.0852537	0.569872	-	-	-	-
Os01g0803900	LOC_Os01g58970	1.34322	1.12586	0.0518682	4.94945e-34	2.82924e-24	0.795364	OsCYP94D11	Cytochrome P450 94D11	cytochrome P450, putative, expressed	Cytochrome P450 family protein.
Os06g0666400	LOC_Os06g45570	1.34281	0.565813	0.448005	2.50215e-06	0.0770356	0.200395	OsVQ25	VQ motif-containing protein 25	VQ domain containing protein, putative, expressed	VQ domain containing protein.
Os01g0716450	None	1.34249	0.546313	-0.351412	0.00013941	0.180454	0.458443	-	-	-	-
Os05g0545300	LOC_Os05g46750	1.34198	1.14044	0.420814	0.000216935	0.00118485	0.356837	0	Serine/threonine protein kinase domain containing protein	STE_MEKK_ste11_MAP3K.18 - STE kinases include homologs to sterile 7, sterile 11 and sterile 20 from yeast, expressed	Serine/threonine protein kinase domain containing protein.
Os02g0173200	LOC_Os02g07690	1.34017	1.03663	0.445172	3.19528e-22	7.63273e-14	0.00448501	OsVQ5	VQ motif-containing protein 5	VQ domain containing protein, putative, expressed	VQ domain containing protein.
Os06g0643750	None	1.33981	0.692768	1.81629	0.00054365	0.0848276	5.52892e-07	-	-	-	-
Os10g0573800	LOC_Os10g42299	1.33943	1.59766	0.446646	6.66324e-75	3.70695e-109	1.09104e-08	-	-	-	-
Os06g0356800	LOC_Os06g25010	1.33708	1.28909	-0.0690902	4.42353e-06	5.98986e-06	0.897676	0	0	glycosyl hydrolase, putative, expressed	Similar to Xylanase inhibitor protein I precursor.
Os04g0293300	LOC_Os04g22660	1.3364	0.851053	-0.104324	0.00948116	0.0985353	0.899886	0	0	tropinone reductase, putative, expressed	Similar to Tropinone reductase-I (EC 1.1.1.206) (TR-I) (Tropine dehydrogenase).
Os04g0584750	LOC_Os04g49510	1.33584	-0.0716249	1.46368	0.00559664	0.931968	0.00139746	-	-	-	-
Os03g0795350	None	1.33396	1.37763	1.32182	0.00824676	0.0127869	0.00595638	-	-	-	-
Os05g0161800	LOC_Os05g06940	1.33389	1.5107	-0.374009	8.3927e-61	2.48675e-77	3.82054e-05	OsCRSH3	calcium activating hyperphosphorylated guanine synthetase 3, Calcium-activated (p)ppGpp Synthetase 3, chloroplastic (p)ppGpp synthetase 3, Ca2+-activated RelA-SpoT homolog 3	relA-SpoT like protein RSH4, putative, expressed	RelA/SpoT domain containing protein.
Os01g0910500	None	1.33365	2.17885	0.936025	8.06508e-27	3.01228e-75	1.74431e-13	-	-	-	-
Os10g0392900	LOC_Os10g25340	1.33181	-0.319989	1.23251	0.00146854	0.554043	0.00257603	-	-	-	-
Os07g0194300	LOC_Os07g09620	1.32995	1.54531	0.540599	5.03796e-06	1.15788e-08	0.113205	0	0	acanthoscurrin-1 precursor, putative, expressed	Hypothetical protein.
Os03g0845300	LOC_Os03g62830	1.32826	1.00064	0.147898	0.00791268	0.0422713	0.832738	0	0	nuclear antigen, putative, expressed	Hypothetical conserved gene.
Os12g0183100	LOC_Os12g08260	1.3275	0.828656	-0.648569	2.30403e-36	3.8746e-14	8.4044e-09	0	branched chain alpha-keto acid dehydrogenase E1-alpha subunit, senescence-associated dehydrogenase	dehydrogenase E1 component domain containing protein, expressed	Similar to Branched chain alpha-keto acid dehydrogenase E1-alpha subunit (Fragment).
Os02g0211100	LOC_Os02g11970	1.32253	0.42348	-0.153653	0.0131276	0.487567	0.843843	0	0	expressed protein	Similar to H0423H10.12 protein.
Os06g0698812	LOC_Os06g48520	1.32056	0.409418	0.00914756	0.000101876	0.325377	0.98696	-	-	-	-
Os11g0700900	LOC_Os11g47500	1.32009	0.526399	-0.732753	1.62997e-18	0.00176121	5.77363e-06	C10923	0	glycosyl hydrolase, putative, expressed	Glycoside hydrolase, subgroup, catalytic core domain containing protein.
Os01g0847700	LOC_Os01g62870	1.31846	1.97857	0.299045	4.53285e-38	2.45483e-89	0.0137297	OsAKR2, AKR4C14	0	oxidoreductase, aldo/keto reductase family protein, putative, expressed	Aldo-keto reductase, Detoxification of reactive aldehydes, Abiotic stress tolerance
Os10g0552200	LOC_Os10g40470	1.31724	2.09612	0.447111	6.33633e-17	1.79584e-43	0.0134132	OsHyPRP16, HyP/GRP16	hybrid proline- or glycine-rich protein 16	LTPL142 - Protease inhibitor/seed storage/LTP family protein precursor, putative, expressed	Plant lipid transfer protein and hydrophobic protein, helical domain containing protein.
Os11g0702100	LOC_Os11g47600	1.31553	1.28197	-0.516315	1.90571e-13	1.41158e-12	0.0139927	0	0	glycosyl hydrolase, putative, expressed	Similar to Class III chitinase homologue (OsChib3H-h) (Fragment).
Os01g0965900	LOC_Os01g73500	1.31477	1.542	-0.213787	2.64038e-14	8.28181e-20	0.381063	0	0	expressed protein	Conserved hypothetical protein.
Os12g0545400	LOC_Os12g36000	1.31183	0.15133	0.132439	0.0320949	0.842907	0.862719	0	0	expressed protein	Conserved hypothetical protein.
Os07g0582450	None	1.30963	0.420786	0.542195	0.018745	0.551652	0.297186	-	-	-	-
Os04g0453400	LOC_Os04g38026	1.30805	1.56413	0.220109	6.05613e-37	4.42058e-54	0.0933102	-	-	-	-
Os07g0587300	LOC_Os07g39860	1.30776	-0.0312574	1.93924	0.00227245	0.96898	1.05675e-06	0	0	expressed protein	Hypothetical conserved gene.
Os10g0525200	LOC_Os10g38120	1.30679	2.72793	-0.756274	0.0209439	1.0767e-06	0.079539	0	0	cytochrome P450, putative, expressed	Cytochrome P450 family protein.
Os05g0163300	LOC_Os05g07060	1.30263	1.04499	0.321114	1.28024e-16	3.11763e-11	0.100633	OsFLA9	fasciclin-like AGP 9, fasciclin-like arabinogalactan protein 9	fasciclin domain containing protein, expressed	Similar to Arabinogalactan protein-like.
Os10g0158400	LOC_Os10g07040	1.30247	1.61104	0.936281	0.00851095	0.00113269	0.0513923	OsPKS16	polyketide synthase 16	chalcone synthase, putative, expressed	Similar to Chalcone and stilbene synthases, N-terminal domain containing protein.
Os10g0524700	LOC_Os10g38090	1.3009	1.73293	-0.977875	7.46084e-69	3.20339e-121	2.14214e-38	0	0	cytochrome P450, putative, expressed	Cytochrome P450 family protein.
Os01g0615100	LOC_Os01g42860	1.30011	2.34937	-0.947532	0.000118549	2.53685e-14	0.00606337	OsSRO1a, SRO1a	O. sativa chymotrypsin protease inhibitor 2, chymotrypsin protease inhibitor 2, subtilisin-chymotrypsin protease inhibitor 2, similar to RCD one 1a	inhibitor I family protein, putative, expressed	Chymotrypsin protease inhibitor, Salt and osmotic stress tolerance
Os07g0673900	LOC_Os07g47670	1.29556	1.29984	0.239876	2.45277e-13	6.24245e-14	0.32283	OsHIGD2, HIGD2	hypoxia induced protein, Hypoxia-Induced Gene Domain 2, Hypoxia-Induced Gene Domain Protein 2	hypoxia-responsive family protein, putative, expressed	Hypoxia induced protein, Early stage of hypoxia signalling
Os01g0793701	None	1.29265	2.03788	1.66395	6.65439e-12	1.27263e-36	4.18588e-20	-	-	-	-
Os05g0104700	LOC_Os05g01444	1.29212	-0.155039	0.9533	0.00730336	0.825146	0.0492455	Ospgip4, pgip4, OsPGIP4	Polygalacturonase-inhibiting protein 4, polygalacturonase inhibiting protein 4	polygalacturonase inhibitor precursor, putative, expressed	Leucine-rich repeat (LRR) protein, Inhibitor of fungal polygalacturonase, Defence response
Os01g0620301	None	1.29071	1.75637	-0.605126	0.000409981	3.11339e-07	0.154818	-	-	-	-
Os10g0344900	LOC_Os10g20450	1.29006	1.49047	-0.157531	5.99189e-11	8.83205e-15	0.61428	0	0	MATE efflux family protein, putative, expressed	Multi antimicrobial extrusion protein MatE family protein.
Os06g0133200	LOC_Os06g04210	1.28882	2.23623	-0.600416	3.67893e-24	3.09023e-71	1.96536e-05	0	0	expressed protein	Conserved hypothetical protein.
Os07g0129200	LOC_Os07g03710	1.28751	2.11408	-0.0829855	5.64934e-57	2.74871e-154	0.506809	OsPR1a, OsPR-1a, PR1a, OsPR1#074, OsPR1-74, PR-1a, OsSCP, SCP, OsPR1	pathogenesis-related gene 1a, acidic PR protein 1, PR protein 1, acidic pathogenesis-related protein 1, pathogenesis-related 1a protein, Sperm Coating Protein	SCP-like extracellular protein, expressed	Pathogenesis-related 1a protein, Regulation of abiotic stress responses
Os08g0547900	LOC_Os08g43440	1.28452	0.483763	1.61074	6.22963e-24	0.000260436	5.52921e-38	0	cytochrome P450	cytochrome P450, putative, expressed	Similar to Flavonoid 3-monooxygenase.
Os02g0527900	LOC_Os02g32620	1.28442	1.15497	-0.398475	1.15054e-60	3.16742e-48	4.30108e-06	0	0	PAN domain-containing protein At5g03700 precursor, putative, expressed	Hypothetical conserved gene.
Os08g0307601	None	1.28274	1.80875	-0.195753	0.017402	0.000179998	0.777511	-	-	-	-
Os11g0154900	LOC_Os11g05640	1.28227	1.09289	-0.315925	0.0316769	0.0354629	0.61999	OsbZIP80, OsZIP-2a	b-ZIP transcription factor 80, basic/leucine zipper protein 2a	bZIP transcription factor domain containing protein, expressed	Similar to DNA-binding factor of bZIP class (Fragment).
Os02g0620600	LOC_Os02g40730	1.28003	1.37067	-1.82034	5.88545e-35	1.87375e-39	2.41848e-69	OsAMT1;2, AMT1-2, Osamt1-3, "OsAMT1, 3", OsAMT1;3, OsAMT1.3, OsAMT1.2, AMT1.2	ammonium transporter-1;2, ammonium transporter 1;2, Ammonium transporter 1 member 2, ammonium transporter 1-3, "NH4+ transporter 1, 3"	ammonium transporter protein, putative, expressed	Ammonium transporter, Ammonium uptake
Os05g0440201	None	1.27936	-0.246299	0.786308	0.0152619	0.726423	0.148526	-	-	-	-
Os08g0332100	LOC_Os08g24330	1.2791	0.394321	-0.925612	2.15223e-08	0.180036	0.000180293	0	0	transposon protein, putative, CACTA, En/Spm sub-class, expressed	Conserved hypothetical protein.
Os05g0112800	LOC_Os05g02200	1.27879	1.26863	-0.501097	9.00275e-07	8.59327e-07	0.10917	0	0	cysteine-rich repeat secretory protein 55 precursor, putative, expressed	Protein of unknown function DUF26 domain containing protein.
Os07g0188800	LOC_Os07g09060	1.27859	1.69736	-0.105382	3.716e-111	1.93489e-196	0.168149	OsALDH6B2	Aldehyde dehydrogenase 6B2, Methylmalonate-semialdehyde dehydrogenase	aldehyde dehydrogenase, putative, expressed	Similar to Methylmalonate-semialdehyde dehydrogenase (EC 1.2.1.27).
Os11g0146100	LOC_Os11g04900	1.27854	1.00988	-0.0763572	0.000326801	0.00438692	0.906968	0	0	glycoprotein X precursor, putative, expressed	Similar to AtPIP5K1.
Os03g0746900	LOC_Os03g53540	1.27686	0.652583	-0.376828	0.037241	0.247451	0.558081	0	0	expressed protein	Protein of unknown function DUF1677, plant family protein.
Os06g0141100	LOC_Os06g04900	1.27671	0.496737	1.40362	0.0102026	0.470336	0.00313325	0	0	transporter family protein, putative, expressed	Monosaccharide transporter.
Os02g0209400	LOC_Os02g11870	1.27296	1.43773	0.595139	0.00326755	0.000357616	0.22026	0	0	expressed protein	Conserved hypothetical protein.
Os07g0416100	None	1.27248	0.309467	0.809739	0.0203873	0.671593	0.132956	-	-	-	-
Os01g0557200	LOC_Os01g37650	1.271	0.72235	0.519627	4.25206e-10	0.000479469	0.0264831	0	0	esterase, putative, expressed	Conserved hypothetical protein.
Os10g0529450	None	1.26684	1.94625	0.493391	0.00756164	7.08274e-06	0.360129	-	-	-	-
Os09g0518000	LOC_Os09g34230	1.26668	0.989731	0.0112649	0.0211083	0.049667	0.982712	OsUGT74H4	UDP-glucose-dependent glycosyltransferase 74H4	UDP-glucoronosyl/UDP-glucosyl transferase, putative, expressed	Similar to indole-3-acetate beta-glucosyltransferase.
Os07g0575600	LOC_Os07g38800	1.26561	0.394871	-0.199754	0.0143007	0.511565	0.780011	0	0	lectin-like receptor kinase, putative, expressed	Similar to Lectin receptor-type kinase.
Os06g0216100	LOC_Os06g11270	1.26469	1.65157	0.759159	0.00710925	0.000153742	0.118697	0	0	anthocyanidin 3-O-glucosyltransferase, putative, expressed	Similar to UDP-glucoronosyl and UDP-glucosyl transferase family protein, expressed.
Os11g0235400	None	1.26196	-0.479664	1.99741	0.00147178	0.551777	1.10032e-05	-	-	-	-
Os04g0597400	LOC_Os04g50930	1.25835	0.864822	0.432856	0.00921167	0.152897	0.218433	0	0	peptide transporter PTR2, putative, expressed	Similar to OSJNba0093F12.10 protein.
Os06g0621600	LOC_Os06g41670	1.25772	1.18409	0.397814	6.19703e-08	1.56944e-07	0.165582	0	0	CC-NBS-LRR protein, putative, expressed	Hypothetical protein.
Os11g0140700	LOC_Os11g04490	1.25754	1.64387	-0.423688	2.51132e-19	2.52554e-32	0.0112953	0	0	astaxanthin synthase KC28, putative, expressed	Similar to Saccharopine dehydrogenase family protein, expressed.
Os12g0150500	LOC_Os12g05470	1.25738	1.94262	1.55226	0.000937462	9.85986e-10	1.33397e-05	OsENODL23	early nodulin-like protein 23	plastocyanin-like domain containing protein, putative, expressed	Plastocyanin-like domain containing protein.
Os03g0841600	LOC_Os03g62480	1.25717	1.90112	0.0363115	1.49925e-24	5.64658e-58	0.879739	0	0	anthocyanidin 5,3-O-glucosyltransferase, putative, expressed	UDP-glucuronosyl/UDP-glucosyltransferase family protein.
Os04g0573000	LOC_Os04g48390	1.2568	1.1605	-0.425053	0.0385671	0.0220053	0.465376	OsSPX-MFS1, SPX-MFS1	SPX-MFS protein 1	uncharacterized membrane protein, putative, expressed	SPX-MFS protein, Phosphate transporter, Pi homeostasis
Os12g0217400	LOC_Os12g11500	1.25627	0.264653	0.437616	0.0041342	0.649229	0.413453	0	0	resistance protein SlVe1 precursor, putative, expressed	Similar to Leucine Rich Repeat family protein, expressed.
Os05g0555600	LOC_Os05g48200	1.25613	0.421617	0.103686	0.00105527	0.360069	0.870186	OsGLT2, OsNADH-GOGAT2, NADH-GOGAT2, OsGOGAT2	NADH-glutamate synthase 2, NADH-dependent glutamate synthase2, NADH-dependent glutamate synthase 2	glutamate synthase, chloroplast precursor, putative, expressed	Similar to Glutamate synthase [NADH], amyloplastic.
Os11g0672200	LOC_Os11g44860	1.25551	1.04066	-0.181778	0.00319108	0.0125146	0.777018	-	-	-	-
Os11g0668300	LOC_Os11g44600	1.25546	0.86653	-0.418252	3.4691e-18	6.80663e-09	0.0133746	0	0	calmodulin binding protein, putative, expressed	Hypothetical conserved gene.
Os01g0154500	LOC_Os01g06140	1.25488	1.31752	-0.389316	0.0432152	0.00691007	0.407834	0	0	expressed protein	Protein of unknown function DUF674 domain containing protein.
Os10g0415300	LOC_Os10g28000	1.254	1.6522	0.161677	2.51398e-12	7.79728e-22	0.549828	OsGR3, GR3	glutathione reductase 3	glutathione reductase, putative, expressed	Similar to Chloroplastic glutathione reductase.
Os02g0108500	None	1.2537	1.02217	0.479324	3.88857e-10	1.76312e-07	0.0398564	-	-	-	-
Os10g0542700	LOC_Os10g39660	1.25263	2.1343	0.523084	0.00960423	2.09486e-06	0.32884	0	0	expressed protein	Protein of unknown function DUF241, plant family protein.
Os04g0302900	None	1.25244	0.273147	0.13099	0.00603334	0.647977	0.85243	-	-	-	-
Os08g0536200	LOC_Os08g42430	1.252	0.587666	-0.0855328	0.011006	0.269647	0.917199	0	0	membrane associated DUF588 domain containing protein, putative, expressed	Uncharacterised protein family UPF0497, trans-membrane plant subgroup domain containing protein.
Os03g0158000	None	1.24834	1.7753	-0.485064	0.0361323	0.000317409	0.315639	-	-	-	-
Os07g0201800	LOC_Os07g10220	1.24706	1.40229	0.798072	1.31539e-16	1.02382e-22	3.47586e-07	0	0	anthocyanidin 3-O-glucosyltransferase, putative, expressed	UDP-glucuronosyl/UDP-glucosyltransferase domain containing protein.
Os07g0241800	LOC_Os07g13810	1.24645	1.54393	-0.0531879	3.75525e-20	2.33614e-31	0.832337	0	0	cytokinin-N-glucosyltransferase 1, putative, expressed	UDP-glucuronosyl/UDP-glucosyltransferase family protein.
Os08g0550200	LOC_Os08g43654	1.24414	2.00981	2.38398	5.41693e-11	1.68914e-34	5.89744e-41	0	0	MATE efflux family protein, putative, expressed	Multi antimicrobial extrusion protein MatE family protein.
Os04g0540200	LOC_Os04g45690	1.24327	1.36334	-0.310176	4.88072e-17	1.49331e-20	0.0938884	OsBBX13, BBX13	B-box-containing protein 13	B-box zinc finger family protein, putative, expressed	Zinc finger, B-box domain containing protein.
Os04g0117900	LOC_Os04g02754	1.24316	1.15497	-0.110644	4.95668e-34	1.37214e-29	0.480036	OsAMI2, AMI2, OsAMI1, AMI1	amidase 2	amidase family protein, putative, expressed	Amidase family protein.
Os08g0260800	LOC_Os08g16070	1.24119	1.77222	-2.40906	0.0153563	0.000204325	3.85406e-06	0	0	NB-ARC domain containing protein, expressed	Similar to NB-ARC domain containing protein.
Os06g0158900	LOC_Os06g06440	1.23884	-0.105128	0.516841	0.00171145	0.861872	0.266658	OsABCC15, OsMRP15	ABC transporter superfamily ABCC subgroup member 15, multidrug resistance-associated protein 15	ABC transporter, ATP-binding protein, putative, expressed	Similar to Multidrug-resistance associated protein 3.
Os03g0128800	LOC_Os03g03670	1.23862	0.862853	0.248796	3.62861e-05	0.0043624	0.557813	0	0	expressed protein	Conserved hypothetical protein.
Os07g0584100	LOC_Os07g39520	1.23674	1.02285	-0.634492	1.92232e-19	1.5228e-13	1.442e-05	OsWNK5	With No Lysine kinase 5, WNK protein kinase 5, WNK kinase 5	STE_PAK_Ste20_Slob_Wnk.5 - STE kinases include homologs to sterile 7, sterile 11 and sterile 20 from yeast, expressed	Similar to MAP kinase-like protein.
Os04g0450100	LOC_Os04g37710	1.23651	1.19141	0.551607	2.42317e-29	9.72118e-28	2.54093e-06	0	dihydrofolate reductase	serine hydrolase domain containing protein, expressed	Protein of unknown function DUF341 domain containing protein.
Os01g0176100	LOC_Os01g08100	1.23502	1.26548	-0.449173	2.80883e-05	1.15581e-05	0.220607	0	0	flavonol-3-O-glycoside-7-O-glucosyltransferase 1, putative, expressed	UDP-glucuronosyl/UDP-glucosyltransferase family protein.
Os03g0809000	LOC_Os03g59440	1.23461	0.823124	-0.253242	2.42317e-29	2.41127e-13	0.0629164	0	dirigent	dirigent, putative, expressed	Plant disease resistance response protein family protein.
Os06g0200800	LOC_Os06g09980	1.22734	2.59172	-1.84694	0.00933864	3.64085e-10	7.56318e-06	0	0	expressed protein	Conserved hypothetical protein.
Os11g0638700	None	1.22695	0.235021	0.726419	0.0102944	0.715544	0.151351	-	-	-	-
Os08g0174300	LOC_Os08g07730	1.22363	1.50499	-0.0405236	0.0342062	0.00603117	0.965668	0	0	transferase family protein, putative, expressed	Transferase domain containing protein.
Os12g0472366	None	1.22245	-0.815622	1.15556	0.0332903	0.180724	0.0337392	-	-	-	-
Os06g0289200	LOC_Os06g18140	1.2223	1.2373	0.260832	4.27615e-05	1.43516e-05	0.531103	UGT	flavone C-pentosyltransferase	UDP-glucoronosyl and UDP-glucosyl transferase domain containing protein, expressed	UDP-glucuronosyl/UDP-glucosyltransferase family protein.
Os02g0219950	None	1.22051	0.478815	-0.0168502	0.0253536	0.426873	0.986631	-	-	-	-
Os03g0340500	LOC_Os03g22120	1.2191	1.72355	-0.727417	2.1928e-32	1.66887e-62	3.89302e-11	SUS4, SS4, OsScS4, RSs4, RSus4, OsSUS4	Rice sucrose synthase-4, Sucrose synthase 4, Sucrose-UDP glucosyltransferase 4, Sucrose synthase-4, rice SuSy gene 4	sucrose synthase, putative, expressed	Similar to Sucrose synthase (EC 2.4.1.13).
Os01g0698900	LOC_Os01g50360	1.21814	0.895307	-1.73078	0.000612661	0.0152415	3.12965e-07	-	-	-	-
Os07g0272800	None	1.21801	0.662222	0.0227975	0.00727489	0.168676	0.975796	-	-	-	-
Os02g0755600	LOC_Os02g51910	1.21796	1.4007	-0.403179	1.83561e-24	6.04445e-32	0.00351224	0	UDP-glucose-dependent glycosyltransferase 85E2	cytokinin-O-glucosyltransferase 2, putative, expressed	UDP-glucuronosyl/UDP-glucosyltransferase domain containing protein.
Os03g0802500	LOC_Os03g58790	1.21733	1.40781	-0.852396	1.25714e-33	1.35179e-44	1.75146e-16	0	Homo sapiens h-bcs1 (BCS1) mitochondrial protein homolog	ATPase, putative, expressed	ATPase, AAA-type, core domain containing protein.
Os03g0270000	LOC_Os03g16350	1.21599	1.60963	-0.41904	7.09246e-17	2.00082e-29	0.0130165	0	0	DNA binding protein, putative, expressed	Protein of unknown function DUF296 domain containing protein.
Os01g0696701	None	1.21515	0.793178	0.638654	2.18235e-09	0.00010133	0.00374006	-	-	-	-
Os11g0644700	LOC_Os11g42500	1.21511	1.41284	0.209164	3.07378e-20	3.47203e-28	0.239473	0	dirigent	dirigent, putative, expressed	Plant disease resistance response protein family protein.
Os03g0672950	None	1.21508	0.611306	-0.0223611	0.0358792	0.159052	0.971172	-	-	-	-
Os06g0689700	LOC_Os06g47480	1.21215	0.963727	-0.544543	0.0173024	0.0440487	0.327302	0	0	expressed protein	Hypothetical conserved gene.
Os04g0590100	LOC_Os04g50020	1.21195	1.40719	1.36618	6.18779e-09	5.31634e-13	1.70139e-11	0	0	heavy-metal-associated domain-containing protein, putative, expressed	Heavy metal-associated domain, HMA domain containing protein.
Os06g0147200	LOC_Os06g05450	1.21149	0.573101	-0.501054	2.51925e-08	0.020482	0.0542611	0	0	expressed protein	Conserved hypothetical protein.
Os08g0419100	LOC_Os08g32360	1.21052	0.591544	0.314368	0.0357673	0.349169	0.630387	0	0	expressed protein	Conserved hypothetical protein.
Os07g0100200	LOC_Os07g01020	1.21023	1.19292	-0.421956	1.95937e-30	1.08311e-29	0.000294289	OsPDX1.3a, OsPDX1.1, PDX1.1	SOR/SNZ protein, pyridoxine synthase, PYRIDOXINE BIOSYNTHESIS PROTEIN1.3a, Pyridoxal phosphate synthase protein 1.1	SOR/SNZ family protein, putative, expressed	Similar to PDX1-like protein 4.
Os05g0247100	LOC_Os05g15770	1.20965	2.03945	-0.108095	4.12058e-79	2.2214e-225	0.216988	DIP3, XIP, OsHI-XIP	drought-induced protein 3, Xylanase inhibitor protein 2	glycosyl hydrolase, putative, expressed	Similar to Glycosyl hydrolases family 18.
Os10g0469600	LOC_Os10g33130	1.2093	1.00379	0.0376321	0.0130742	0.0332702	0.962514	0	0	leucine-rich repeat receptor protein kinase EXS precursor, putative, expressed	Similar to Leucine Rich Repeat family protein, expressed.
Os03g0760300	LOC_Os03g55250	1.20895	1.38377	-0.336328	0.0449243	0.0063214	0.567774	0	0	cytochrome P450 81E1, putative, expressed	Cytochrome P450 family protein.
Os01g0369200	LOC_Os01g27160	1.2086	1.48475	0.135566	0.0210968	0.0020593	0.849815	OsCUL1-3	Cullin 1-3	cullin, putative, expressed	Component of cullin-RING E3 ubiquitin ligase (CRL) complex, Salt/drought stress response, Cold stress response
Os01g0850900	LOC_Os01g63210	1.20859	1.75646	-0.51371	3.33269e-15	1.06388e-31	0.00288401	0	0	SOUL heme-binding protein, putative, expressed	SOUL haem-binding protein domain containing protein.
Os03g0663500	LOC_Os03g46070	1.2079	3.40107	-1.5007	0.000657511	9.43028e-25	1.67781e-05	TLP, PR5	Thaumatin-like protein	thaumatin, putative, expressed	Similar to Osmotin precursor.
Os06g0689600	LOC_Os06g47470	1.20778	1.63665	-0.395303	1.03165e-26	1.45871e-48	0.00242317	OsRLCK214	Receptor-like Cytoplasmic Kinase 214	TKL_IRAK_DUF26-lh.2 - DUF26 kinases have homology to DUF26 containing loci, expressed	Hypothetical conserved gene.
Os02g0772200	LOC_Os02g53250	1.20759	1.05558	0.486649	0.0258972	0.0530693	0.400769	0	0	expressed protein	Conserved hypothetical protein.
Os05g0128300	LOC_Os05g03770	1.20588	1.47158	-1.24858	4.71594e-06	2.08931e-08	3.61132e-06	0	0	expressed protein	Conserved hypothetical protein.
Os03g0293700	LOC_Os03g18250	1.20499	0.18963	-1.15037	0.129595	0.543727	0.00736509	0	0	expressed protein	Hypothetical conserved gene.
Os02g0157600	LOC_Os02g06290	1.20389	1.18007	-0.791154	7.60084e-26	5.11168e-25	1.77066e-11	OsStr8, OsHAC4, HAC4	Sulfurtransferase 8, High As Content 4	rhodanese-like domain containing protein, putative, expressed	Arsenate (As(V)) reductase, Rhodanase-like protein, As(V) tolerance, Control of arsenic (As) accumulation
Os06g0103100	None	1.20259	0.310413	0.627219	0.000209957	0.450918	0.0812835	-	-	-	-
Os07g0643800	LOC_Os07g44920	1.20251	1.70003	2.83802	3.87074e-06	1.66602e-12	1.59107e-32	0	0	expressed protein	Similar to Dirigent protein.
Os01g0667900	LOC_Os01g47760	1.20026	1.30242	-0.303036	1.73613e-24	5.55798e-29	0.0308502	OsGRX6, OsGrx_I1, Grx_I1	glutaredoxin 6	OsGrx_I1 - glutaredoxin subgroup III, expressed	CC-type glutaredoxin, Homeostatic regulation of nitrogen use, Hormone signaling
Os01g0942300	LOC_Os01g71474	1.1997	1.13449	-1.08334	7.30118e-06	4.0209e-05	0.000113667	OsEGL2	endo-(1, 3;1, 4)-beta-glucanase 2	glycosyl hydrolases family 17, putative, expressed	Similar to Beta glucanase precursor (EC 3.2.1.73) (Fragment).
Os06g0492750	None	1.19967	0.464907	0.134129	0.0388612	0.469189	0.864629	-	-	-	-
Os09g0382120	LOC_Os09g21430	1.19879	-0.400853	0.468653	0.0145413	0.486797	0.416323	-	-	-	-
Os07g0550500	LOC_Os07g36544	1.19866	1.44699	0.288846	2.46495e-21	2.1612e-32	0.0633308	0	0	serine/threonine-protein kinase receptor precursor, putative, expressed	Hypothetical conserved gene.
Os01g0241400	LOC_Os01g13950	1.19788	1.94983	0.0793416	0.0064342	8.16067e-05	0.833811	OsGRX3	glutaredoxin 3	OsGrx_A1 - glutaredoxin subgroup III, expressed	CC-type glutaredoxin, Regulation of pre-harvest sprouting
Os02g0191300	LOC_Os02g09810	1.19677	1.02031	-0.802095	1.50079e-40	5.93453e-29	6.6596e-18	OsATL6	amino acid transporter-like 6	amino acid transporter, putative, expressed	Similar to Amino acid transporter-like protein.
Os10g0552300	LOC_Os10g40480	1.19665	2.29579	-0.0883098	1.16646e-19	1.57735e-72	0.684116	OsHyPRP17, HyP/GRP17	hybrid proline- or glycine-rich protein 17	LTPL143 - Protease inhibitor/seed storage/LTP family protein precursor, expressed	Conserved hypothetical protein.
Os03g0103200	LOC_Os03g01300	1.19585	1.24526	1.13898	1.33618e-62	1.60501e-68	7.53089e-57	-	-	-	-
Os01g0604550	None	1.19364	-0.779702	0.754174	0.0370389	0.163061	0.196272	-	-	-	-
Os05g0194500	LOC_Os05g10620	1.19344	1.11511	0.493632	1.45112e-11	4.53136e-11	0.0139173	ONAC085, ONAC85	NAC domain-containing protein 085, NAC domain-containing protein 85	no apical meristem protein, putative, expressed	Similar to ANAC075.
Os12g0634500	LOC_Os12g43790	1.19306	0.728265	-1.95815	4.69224e-10	0.00149118	3.55136e-22	OsbZIP89	b-ZIP transcription factor 89	bZIP transcription factor domain containing protein, expressed	bZIP transcription factor, bZIP-1 domain containing protein.
Os02g0227200	LOC_Os02g13380	1.19164	1.6277	-0.233558	3.95342e-49	5.32274e-92	0.0155461	OsENOD93b	early nodulin 93b	early nodulin 93 ENOD93 protein, putative, expressed	Early nodulin.
Os05g0197300	LOC_Os05g10840	1.19115	0.220715	0.654858	3.82079e-14	0.275849	8.92316e-05	0	0	calmodulin-binding protein, putative, expressed	IQ calmodulin-binding region domain containing protein.
Os06g0690200	LOC_Os06g47530	1.19101	1.19222	0.157605	2.67559e-39	3.6569e-40	0.197308	OsRLCK215	Receptor-like Cytoplasmic Kinase 215	TKL_IRAK_DUF26-lh.6 - DUF26 kinases have homology to DUF26 containing loci, expressed	Serine/threonine protein kinase-related domain containing protein.
Os03g0748700	LOC_Os03g53750	1.19049	0.919258	-0.553127	4.54917e-58	4.76251e-34	1.71062e-12	OsISC38	Iron-sulfur cluster protein 38	nuclear prelamin A recognition factor, putative, expressed	Iron hydrogenase domain containing protein.
Os02g0130100	LOC_Os02g03740	1.18993	1.62219	-0.516627	8.66098e-37	4.33612e-67	5.08571e-07	OsPDX2	Pyridoxal phosphate synthase protein 2	pyridoxal biosynthesis protein PDX2, putative, expressed	SNO glutamine amidotransferase family protein.
Os10g0405600	LOC_Os10g26570	1.18876	0.734723	-0.0718467	9.66668e-27	1.21208e-10	0.699188	OsPFK10, PFK10	phosphofructokinase 10	phosphofructokinase, putative, expressed	Phosphofructokinase family protein.
Os09g0323500	LOC_Os09g15480	1.18791	0.790153	0.556843	0.02888	0.215744	0.26696	0	0	Ser/Thr-rich protein T10 in DGCR region, putative, expressed	Protein of unknown function DUF833 family protein.
Os03g0820400	LOC_Os03g60570	1.18566	-1.88858	0.867734	0.0330837	1.94913e-05	0.120965	ZFP 15	zinc finger protein ZFP15, ZOS3-22-C2H2 zinc finger protein	ZOS3-22 - C2H2 zinc finger protein, expressed	Similar to ZPT2-13.
Os08g0363900	LOC_Os08g27640	1.18505	-0.533939	1.17959	0.029664	0.44487	0.0224036	0	0	expressed protein	Hypothetical conserved gene.
Os12g0599800	LOC_Os12g40760	1.18403	0.639418	1.36382	9.89149e-05	0.0365676	2.41003e-06	0	0	expressed protein	Pectinesterase inhibitor domain containing protein.
Os03g0112900	LOC_Os03g02180	1.18394	0.753792	0.583776	0.0223161	0.171047	0.2987	OsF5HL2, F5HL2, CYP84A6, OsCYP84A6	Ferulate-5-hydroxylase 2, ferule-5-hydroxylase-like 2, Cytochrome P450 84A6	cytochrome P450, putative, expressed	Similar to Aldehyde 5-hydroxylase.
Os01g0138800	LOC_Os01g04620	1.18044	1.24655	-0.187121	4.0517e-05	6.62184e-06	0.66036	0	0	transposon protein, putative, unclassified, expressed	Peptidase C26 domain containing protein.
Os04g0153000	LOC_Os04g06900	1.17804	1.05094	0.832055	0.0230356	0.0470873	0.103664	0	0	expressed protein	Similar to OSIGBa0147M20.4 protein.
Os10g0578950	LOC_Os10g42800	1.17589	0.434506	0.808412	0.00216219	0.323874	0.042137	OsACS2	acyl-CoA synthetase 2, type 2 ACS	AMP-binding enzyme, putative, expressed	Similar to 4-coumarate--CoA ligase-like 2.
Os08g0140500	LOC_Os08g04560	1.17586	1.76026	1.13067	2.48747e-06	2.40294e-16	3.92143e-06	OsTDC3	Trp decarboxylase 3	decarboxylase, putative, expressed	Tryptophan decarboxylase, Key enzyme of serotonin biosynthesis
Os05g0385400	LOC_Os05g31970	1.17521	0.738861	0.409385	0.000725802	0.0392517	0.341596	0	0	expressed protein	Conserved hypothetical protein.
Os03g0712800	LOC_Os03g50490	1.17298	1.28228	0.273959	0.000147491	1.00431e-05	0.516406	OsGLN1;3, GLN1;3, OsGS1;3, GS1;3	cytosolic glutamine synthase 3, cytosolic glutamine synthethase 1;3, GLUTAMINE SYNTHETASE 1;3, glutamine synthetase 1;3	glutamine synthetase, catalytic domain containing protein, expressed	Cytosolic glutamine synthetase
Os01g0548750	LOC_Os01g36790	1.17127	2.50204	-0.481105	0.00045482	1.33743e-16	0.241978	-	-	-	-
Os02g0134200	LOC_Os02g04130	1.17098	-2.65093	1.6719	0.000193986	1.79491e-20	1.13855e-08	OsSGL	STRESS_tolerance and GRAIN_LENGTH	DUF1645 domain containing protein, putative, expressed	DUF1645 family protein, Regulation of stress-tolerance and grain length
Os07g0138200	LOC_Os07g04560	1.17074	0.556246	1.24222	0.0121007	0.309532	0.00487528	NAC94, ONAC096, ONAC96, NAC4, OsNAC4	NAC domain-containing protein 94, NAC domain-containing protein 096, NAC domain-containing protein 96	no apical meristem protein, putative, expressed	NAC transcription factor, ABA-induced leaf senescence and tillering
Os03g0673700	None	1.16859	1.45533	-0.303284	2.47179e-48	8.37167e-75	0.000919336	-	-	-	-
Os08g0476900	LOC_Os08g37180	1.16857	1.46665	1.9137	0.000434751	2.69839e-06	3.52085e-10	OspPLAIIdelta, pPLAIIdelta	Patatin-related phospholipase A II delta	patatin, putative, expressed	Similar to Patatin-like protein 1.
Os06g0675900	LOC_Os06g46284	1.16682	0.956197	-0.464234	0.0136611	0.0353135	0.400608	-	-	-	-
Os01g0949900	LOC_Os01g72150	1.1668	2.53459	-0.238211	3.11301e-09	6.85482e-43	0.381154	OsGSTU37	tau class glutathione S-transferase 37	glutathione S-transferase, putative, expressed	Conserved hypothetical protein.
Os03g0279700	LOC_Os03g17150	1.16674	0.797218	-0.58423	1.25577e-25	5.06034e-12	1.12238e-06	0	0	ZOS3-09 - C2H2 zinc finger protein, expressed	Similar to ZPT2-12.
Os11g0425100	LOC_Os11g23770	1.16651	1.7498	-0.213337	0.00886585	1.06457e-05	0.732501	0	0	cysteine protease, putative, expressed	Peptidase C1A, papain family protein.
Os08g0518800	LOC_Os08g40680	1.16584	0.696419	-0.627728	0.00961641	0.134723	0.202209	OsGH	glycosyl hydrolase	glycosyl hydrolase, putative, expressed	Similar to Class III chitinase homologue (OsChib3H-h) (Fragment).
Os04g0112100	LOC_Os04g02120	1.16508	0.437598	0.598856	1.34809e-09	0.0389119	0.00431056	0	Putative disease resistance protein RGA4	expressed protein	NB-ARC domain containing protein.
Os10g0494300	LOC_Os10g35180	1.1646	0.667239	1.88673	0.00333615	0.114814	1.62946e-07	OsABCG26	ABC transporter superfamily ABCG subgroup member 26, ATP binding cassette transporter G26, ATP Binding Cassette G26	white-brown complex homolog protein 11, putative, expressed	ATP binding cassette G transporter, Regulation of male reproduction, Anther cuticle development
Os11g0129500	LOC_Os11g03520	1.16353	0.32867	0.377037	0.0244176	0.605173	0.543829	OsGELP110	GDSL esterase/lipase protein 110	GDSL-like lipase/acylhydrolase, putative, expressed	Similar to GDSL-like Lipase/Acylhydrolase family protein, expressed.
Os06g0651000	LOC_Os06g44170	1.16281	1.32938	-0.546805	5.60758e-34	1.48959e-43	1.22892e-07	DHFR	dihydroflavonol 4-reductase, NADPH HC-toxin reductase	NAD dependent epimerase/dehydratase family protein, putative, expressed	Similar to Helminthosporium carbonum susceptibility1.
Os04g0103500	LOC_Os04g01310	1.16235	1.03974	-0.570809	4.17236e-19	4.62099e-15	6.56183e-05	YK28	0	serine/threonine-protein kinase receptor precursor, putative, expressed	Serine/threonine protein kinase-related domain containing protein.
Os11g0210500	LOC_Os11g10510	1.15946	0.629884	0.767075	9.52039e-40	3.27124e-12	1.14982e-17	Adh2*, Adh2	Alcohol dehydrogenase2, Alcohol dehydrogenase 2, Alcohol dehydrogenase-2	dehydrogenase, putative, expressed	Similar to Alcohol dehydrogenase.
Os09g0572700	LOC_Os09g39940	1.15937	1.09288	-0.143068	5.30275e-19	3.92738e-17	0.460251	OsUCL33	uclacyanin-like protein 33	plastocyanin-like domain containing protein, putative, expressed	Similar to Blue copper-binding protein.
Os10g0337400	LOC_Os10g19160	1.15835	0.463384	-0.497397	0.00317679	0.308802	0.28341	0	0	receptor kinase, putative, expressed	Similar to Taxa-1.
Os05g0424700	LOC_Os05g35050	1.15755	2.41431	0.0420031	0.000211555	1.67664e-18	0.939745	COPT5, OsCOPT5	copper transporter 5	ctr copper transporter family protein, putative, expressed	Similar to Copper transporter 1.
Os07g0580700	LOC_Os07g39240	1.1567	0.171978	0.891721	0.0162543	0.795712	0.062838	0	0	expressed protein	Integrin alpha chain, C-terminal cytoplasmic region, conserved site domain containing protein.
Os02g0193933	None	1.15656	0.221898	-1.38265	0.00280958	0.692144	0.000218864	-	-	-	-
Os11g0210600	LOC_Os11g10520	1.15416	-1.76015	2.12256	0.0085923	6.94503e-06	5.43907e-08	Adh3	Alcohol dehydrogenase 3, alcohol dehydrogenase-3	dehydrogenase, putative, expressed	Similar to Alcohol dehydrogenase (Fragment).
Os09g0505400	LOC_Os09g32770	1.15413	1.13306	0.795488	5.88239e-11	1.82292e-11	1.24867e-05	PIN5B, OsPIN5b, OsPIN5c	PIN PROTEIN 5B	auxin efflux carrier component, putative, expressed	Hypothetical conserved gene.
Os07g0162600	LOC_Os07g06850	1.15395	0.741528	-0.927255	4.24604e-05	0.0131461	0.00139345	0	0	gibberellin receptor GID1L2, putative, expressed	Alpha/beta hydrolase fold-3 domain containing protein.
Os02g0178200	LOC_Os02g08160	1.15387	1.39675	-0.115699	0.000152597	1.10816e-06	0.819326	OsFbox069, OsFbox69, Os_F0227	F-box protein 69	OsFBD6 - F-box and FBD domain containing protein, expressed	Hypothetical conserved gene.
Os01g0533900	LOC_Os01g34970	1.15355	0.884466	-0.286423	7.48344e-26	1.90173e-15	0.0296495	OsABCB2, ABCB2, OsPGP2, OsMDR6, OsABCB2_1, OsABCB2_2	ABC transporter superfamily ABCB subgroup member 2, P-Glycoprotein 2	MDR-like ABC transporter, putative, expressed	Similar to Multidrug resistance protein 1 homolog.
Os10g0528150	None	1.15329	1.45546	0.536239	0.0264131	0.00873568	0.299796	-	-	-	-
Os08g0509200	LOC_Os08g39860	1.15211	0.973118	0.871978	9.61977e-25	5.67444e-19	1.94129e-14	Os8bglu27, OsBGlu27	beta-glucosidase 27	Os8bglu27 - beta-glucosidase homologue, similar to Os4bglu12 exoglucanase, expressed	Similar to Beta-primeverosidase (EC 3.2.1.149).
Os06g0518300	None	1.15096	1.31853	0.624651	0.0026952	0.000162728	0.13718	-	-	-	-
Os01g0114100	LOC_Os01g02390	1.14917	0.919845	0.0931681	1.2448e-21	2.62871e-14	0.631109	OsRLCK5	Receptor-like Cytoplasmic Kinase 5	protein kinase domain containing protein, expressed	Similar to Protein kinase RLK17.
Os06g0151800	LOC_Os06g05820	1.1491	0.668611	0.252307	0.00145652	0.0791831	0.614056	-	-	-	-
Os01g0246700	LOC_Os01g14440	1.14563	0.755806	-0.0480889	6.39328e-14	1.46745e-06	0.866657	OsWRKY1, OsWRKY1v2	Rice WRKY gene1	WRKY1, expressed	Similar to WRKY transcription factor 1.
Os03g0347900	LOC_Os03g22620	1.14529	-0.573335	-0.342548	0.0121208	0.235711	0.555754	0	0	terpene synthase family, metal binding domain containing protein, expressed	Terpenoid synthase domain containing protein.
Os12g0419700	None	1.14296	0.470098	0.591064	0.0254304	0.423033	0.285504	-	-	-	-
Os11g0671950	LOC_Os11g44860	1.14245	1.1468	-0.756866	0.00487956	0.00332507	0.0807374	OsRLCK351	Receptor-like Cytoplasmic Kinase 351	cysteine-rich receptor-like protein kinase 28 precursor, putative, expressed	Similar to Protein kinase domain containing protein, expressed.
Os01g0728300	LOC_Os01g52790	1.1417	2.10309	-0.570155	9.77284e-05	6.16953e-15	0.0901761	0	0	cytochrome P450 72A1, putative, expressed	Similar to Cytochrome P450 monooxygenase CYP72A5 (Fragment).
Os04g0196850	None	1.14145	0.65278	0.403094	0.0124395	0.29904	0.204985	-	-	-	-
Os02g0484975	None	1.14105	1.70355	-0.0887095	1.44657e-76	1.19165e-172	0.317896	-	-	-	-
Os03g0306700	LOC_Os03g19370	1.13799	-0.0534054	1.59835	1.93476e-12	0.841832	1.37604e-24	OsbZIP27	bZIP transcription factor 27	CPuORF4 - conserved peptide uORF-containing transcript, expressed	Conserved hypothetical protein.
Os03g0216000	LOC_Os03g11680	1.13789	0.692603	0.362806	0.0455711	0.277842	0.48342	0	0	ZOS3-05 - C2H2 zinc finger protein, expressed	Similar to Zinc-finger protein KNUCKLES.
Os01g0313300	LOC_Os01g21120	1.13621	1.26233	0.396544	1.19784e-10	9.40155e-14	0.0572364	OsERF#068, OsERF068, OsERF68, AP2/EREBP#003, AP2/EREBP3, ERF2	ethylene response factor 68, APETALA2/ethylene-responsive element binding protein 3, ethylene response factor 2	AP2 domain containing protein, expressed	Similar to EREBP-3 protein (Fragment).
Os01g0735900	LOC_Os01g53420	1.1354	1.43778	0.253168	5.41693e-11	1.04094e-18	0.275153	OsUGT706B1	UDP-dependent glycosyltransferase 706B1	anthocyanidin 5,3-O-glucosyltransferase, putative, expressed	UDP-glucuronosyl/UDP-glucosyltransferase family protein.
Os07g0516300	LOC_Os07g33270	1.13523	0.855551	1.13069	2.07483e-20	2.37502e-12	1.94156e-20	OsS40-15	S40 protein 15	DUF584 domain containing protein, putative, expressed	A member of S40 gene family, Leaf senescence, Response to pathogen infection
Os08g0109200	LOC_Os08g01760	1.13445	1.64034	-0.434033	2.28562e-38	2.2011e-80	4.13216e-06	0	0	dehydrogenase, putative, expressed	Similar to S-glutathione dehydrogenase/class III alcohol dehydrogenase.
Os04g0458600	LOC_Os04g38540	1.13365	0.0879416	0.570514	0.00128291	0.87266	0.149939	0	0	aldose 1-epimerase, putative, expressed	Similar to ORW1943Ba0077G13.3 protein.
Os02g0627900	LOC_Os02g41760	1.13309	0.541031	0.251762	0.000603748	0.134984	0.583766	0	0	NB-ARC domain containing protein, expressed	Similar to cDNA clone:J013002N02, full insert sequence.
Os05g0566200	LOC_Os05g49120	1.13285	1.23143	-0.349638	5.63626e-07	2.67851e-08	0.22719	0	0	NLI interacting factor-like phosphatase, putative, expressed	NLI interacting factor domain containing protein.
Os03g0619800	LOC_Os03g42240	1.13241	1.43744	0.349054	0.00114345	4.77129e-06	0.432265	0	0	B3 DNA binding domain containing protein, expressed	Transcriptional factor B3 domain containing protein.
Os01g0884350	None	1.13063	0.572767	0.351261	0.0121879	0.237506	0.532692	-	-	-	-
Os04g0372750	None	1.13026	0.993101	0.0857442	1.13292e-06	1.33425e-05	0.829993	-	-	-	-
Os10g0490800	LOC_Os10g34910	1.12889	1.80642	0.141444	1.50232e-38	8.89906e-103	0.238278	0	0	secretory protein, putative, expressed	Similar to Secretory protein.
Os08g0536300	LOC_Os08g42440	1.12887	0.749604	0.12941	8.98155e-53	1.04195e-23	0.194004	OsBBX26, BBX26, OsO, OsCCT30, CCT30, OsCOL15, COL15, OsCOL15/OsBBX26, Hd1-3	B-box-containing protein 26, CCT domain-containing gene 30, CCT (CO, CO-LIKE and TOC1) domain protein 30, CCT domain protein 30, CONSTANS-like protein 15, CONSTANS-like transcription factor 15	CCT/B-box zinc finger protein, putative, expressed	Similar to Hd1.
Os01g0216000	LOC_Os01g11730	1.12778	1.02742	0.992687	4.14305e-09	6.81665e-08	2.39638e-07	OsGELP7	GDSL esterase/lipase protein 7	GDSL-like lipase/acylhydrolase, putative, expressed	Lipase, GDSL domain containing protein.
Os09g0457900	LOC_Os09g28440	1.12726	-1.85397	1.53189	0.0520808	0.000273352	0.00613719	OsERF#102, OsERF102, AP2/EREBP#123, AP2/EREBP123, OsEATB, EATB	ethylene response factor 102, APETALA2/ethylene-responsive element binding protein 123, ERF protein associated with tillering and panicle branching	AP2 domain containing protein, expressed	AP2/ERF transcription factor, Regulation of the internode elongation
Os05g0387300	LOC_Os05g32150	1.12641	1.46077	0.163838	0.0406297	0.00396203	0.812406	0	0	expressed protein	Hypothetical protein.
Os03g0603200	None	1.12614	1.73641	-1.04185	0.0176202	2.33551e-05	0.0189035	-	-	-	-
Os05g0129000	LOC_Os05g03820	1.12593	1.84085	0.167535	4.53067e-52	2.90286e-141	0.0726155	OsECS, ECS	gamma-glutamylcysteine synthetase	glutamate--cysteine ligase, chloroplast precursor, putative, expressed	Similar to Gamma-glutamylcysteine synthetase (Fragment).
Os03g0140100	LOC_Os03g04650	1.12573	0.0749172	0.889287	0.0137453	0.915802	0.0510058	MAH1, OsMAH1, OsCYP96B3, CYP96B3	midchain alkane hydroxylase 1, Cytochrome P450 96B5, P-450 96B5	cytochrome P450 protein, putative, expressed	Cytochrome P450 family protein.
Os03g0150800	LOC_Os03g05640	1.12363	0.0401343	2.08218	3.4726e-29	0.814604	2.32517e-100	OsPT2, PTH1-2, OsPht1;2, PHT1;2	High affinity phosphate transporter 2, Inorganic phosphate transporter 1-2	inorganic phosphate transporter, putative, expressed	Pi transporter, Pi homeostasis, Selenite uptake
Os01g0235900	LOC_Os01g13480	1.12333	-0.544568	-0.827137	0.000151394	0.108245	0.00769557	OsGRL1	GRX-like protein 1, glutaredoxin-like protein 1	glutaredoxin, putative, expressed	Thioredoxin fold domain containing protein.
Os09g0135200	None	1.12272	1.29592	-0.692448	0.0756352	0.0086589	0.175447	-	-	-	-
Os03g0838800	LOC_Os03g62230	1.12248	2.12529	0.261711	2.26369e-09	2.33917e-34	0.293434	0	0	ZOS3-24 - C2H2 zinc finger protein, expressed	Zinc finger, C2H2 domain containing protein.
Os05g0338933	LOC_Os05g27304	1.12221	1.41917	1.60495	3.07195e-06	8.07528e-12	9.80136e-13	-	-	-	-
Os01g0661750	LOC_Os01g47290	1.11837	1.01592	-0.370526	0.0341033	0.0371477	0.555116	0	0	expressed protein	Hypothetical conserved gene.
Os06g0484450	LOC_Os06g28960	1.11774	0.764611	-0.0194007	0.0385311	0.0761005	0.971554	0	0	expressed protein	Similar to Chlorophyll a-b binding protein 2, chloroplastic.
Os08g0522100	LOC_Os08g41070	1.11673	-0.097575	1.52881	0.0212483	0.923467	0.0020972	0	0	retrotransposon protein, putative, unclassified, expressed	Hypothetical conserved gene.
Os03g0232800	LOC_Os03g13030	1.11658	1.32638	1.27783	1.63153e-13	1.88893e-22	4.94446e-18	0	0	lecithin cholesterol acyltransferase, putative, expressed	Similar to Lecithin:cholesterol acyltransferase family protein, expressed.
Os05g0583000	LOC_Os05g50610	1.11657	1.313	-0.857617	0.103901	0.00385409	0.0392441	OsWRKY8	Rice WRKY gene8	WRKY8, expressed	Similar to WRKY8.
Os07g0117900	None	1.11604	1.02985	0.0606172	0.0267859	0.0301834	0.937989	-	-	-	-
Os03g0666800	LOC_Os03g46420	1.11553	-0.0868353	0.997875	0.0248221	0.909611	0.0377399	0	0	expressed protein	Conserved hypothetical protein.
Os01g0110400	LOC_Os01g02020	1.11507	1.48472	-0.674257	1.09586e-52	4.68935e-92	6.55415e-19	0	0	acetyl-CoA acetyltransferase, cytosolic, putative, expressed	Similar to Acetyl-CoA C-acetyltransferase.
Os02g0160300	None	1.11473	0.401311	0.653487	0.0484937	0.582293	0.236691	-	-	-	-
Os03g0270600	None	1.11379	0.929366	-0.783351	1.04073e-05	0.000306276	0.00350401	-	-	-	-
Os02g0188000	LOC_Os02g09510	1.11082	2.17397	-0.739458	7.15698e-23	1.00932e-86	2.9322e-10	OsUGT84C1	UDP-glucose-dependent glycosyltransferase 84C1	limonoid UDP-glucosyltransferase, putative, expressed	UDP-glucuronosyl/UDP-glucosyltransferase family protein.
Os07g0214300	LOC_Os07g11380	1.11081	1.07037	0.172355	0.00881267	0.00769258	0.777954	RAG2, RA14B, RA14, OsEnS-98	rice allergen 14B, endosperm-specific gene 98	RAL4 - Seed allergenic protein RA5/RA14/RA17 precursor, expressed	Seed allergenic protein RAG2 precursor.
Os05g0137000	None	1.10949	0.326773	1.08469	0.0342085	0.640562	0.0292585	-	-	-	-
Os01g0767966	None	1.10926	0.0442182	0.661699	0.000500531	0.93529	0.0541278	-	-	-	-
Os11g0133300	LOC_Os11g03860	1.10915	0.837699	-0.372125	4.66175e-22	1.11138e-12	0.00501763	0	0	Ser/Thr protein kinase, putative, expressed	Similar to D-mannose binding lectin family protein, expressed.
Os11g0506800	LOC_Os11g31060	1.10882	1.44789	0.756244	5.95691e-07	9.88404e-13	0.00104202	OsBAG5	Bcl-2-associated athanogene 5	IQ calmodulin-binding and BAG domain containing protein, putative, expressed	Similar to BAG domain containing protein.
Os06g0626700	LOC_Os06g42130	1.1086	0.142047	0.869361	2.67046e-08	0.617147	1.73384e-05	0	0	leucoanthocyanidin dioxygenase, putative, expressed	Isopenicillin N synthase family protein.
Os11g0629500	LOC_Os11g41160	1.10713	1.38792	0.251223	1.53887e-35	6.4396e-57	0.0172589	0	0	phosphoserine phosphatase, chloroplast precursor, putative, expressed	Similar to Phosphoserine phosphatase, chloroplast precursor (EC 3.1.3.3) (PSP) (O-phosphoserine phosphohydrolase) (PSPase).
Os08g0508000	LOC_Os08g39730	1.10697	2.45504	0.346305	0.0244535	1.76019e-08	0.551792	CYP76M2	Cytochrome P450 76M2	cytochrome P450, putative, expressed	Cytochrome P450 family protein.
Os01g0137282	LOC_Os01g04490	1.10619	0.632387	0.606825	0.00321893	0.102729	0.14085	OsRLCK21	Receptor-like Cytoplasmic Kinase 21	Ser/Thr protein kinase, putative, expressed	Conserved hypothetical protein.
Os02g0705400	LOC_Os02g47650	1.10595	1.28262	0.2996	8.22009e-16	3.07738e-22	0.0750838	0	0	universal stress protein domain containing protein, putative, expressed	Similar to Pathogen induced protein 2-4.
Os07g0602000	LOC_Os07g41070	1.10525	1.27645	-0.27605	0.0736435	0.014836	0.665486	DHFR	dihydroflavonol 4-reductase	NAD dependent epimerase/dehydratase family protein, putative, expressed	Similar to NADPH HC toxin reductase (Fragment).
Os07g0125500	LOC_Os07g03368	1.10469	2.34875	-0.867045	1.43659e-46	6.67213e-211	8.18338e-29	0	0	SCP-like extracellular protein, expressed	Allergen V5/Tpx-1 related family protein.
Os09g0499400	LOC_Os09g32360	1.10425	1.12822	0.488928	0.0309469	0.021268	0.392744	0	0	gp176, putative, expressed	Domain of unknown function DUF2828 domain containing protein.
Os06g0349750	None	1.10417	1.80559	2.06824	0.0102184	2.59653e-07	1.38966e-07	-	-	-	-
Os08g0409500	LOC_Os08g31660	1.10363	1.22072	0.439153	3.86579e-10	4.66195e-13	0.0303119	OsVQ33	VQ motif-containing protein 33	VQ domain containing protein, putative, expressed	VQ domain containing protein.
Os11g0504900	LOC_Os11g30830	1.1035	-0.119282	0.948243	0.0412662	0.90027	0.0560249	0	0	expressed protein	Similar to Sulfotransferase domain containing protein, expressed.
Os06g0602900	LOC_Os06g40070	1.10182	-6.59554	8.35309	0.00986577	8.26318e-119	6.97758e-35	0	0	NADP-dependent oxidoreductase, putative, expressed	Similar to NADP-dependent oxidoreductase P2.
Os12g0548501	LOC_Os12g36220	1.101	1.3156	-0.361868	6.72577e-41	2.85068e-58	6.84161e-05	0	0	inhibitor I family protein, putative, expressed	Similar to CI2C.
Os10g0467000	LOC_Os10g32940	1.10057	3.02247	-1.42222	0.00117301	5.60769e-23	1.2573e-05	0	0	expressed protein	Conserved hypothetical protein.
Os07g0126100	LOC_Os07g03409	1.10051	1.42056	-0.831172	3.39989e-18	6.08005e-30	1.7589e-10	0	0	SCP-like extracellular protein, expressed	Allergen V5/Tpx-1 related family protein.
Os06g0216400	LOC_Os06g11300	1.10021	1.28599	-0.068174	2.81971e-05	2.5389e-07	0.885788	0	0	CRR4, putative, expressed	Tetratricopeptide-like helical domain containing protein.
Os01g0186000	LOC_Os01g09100	1.09971	0.928736	-0.285936	6.29046e-05	0.00069965	0.440303	OsWRKY10	Rice WRKY gene10	WRKY10, expressed	Similar to WRKY transcription factor 10.
Os07g0126500	LOC_Os07g03499	1.09842	1.4171	-0.841721	5.59974e-19	1.86062e-31	2.35199e-11	0	0	SCP-like extracellular protein, expressed	Allergen V5/Tpx-1 related family protein.
Os03g0181550	None	1.09742	0.767602	0.254441	0.00108837	0.143588	0.111185	-	-	-	-
Os08g0492150	None	1.09576	-0.51641	1.21244	0.0391246	0.479941	0.0177277	-	-	-	-
Os04g0623550	None	1.09493	0.900806	0.360441	0.00866117	0.0262168	0.487197	-	-	-	-
Os03g0764100	LOC_Os03g55540	1.09492	-0.563899	1.29536	3.04203e-06	0.0262337	1.01734e-08	WZF1	finger protein WZF1	ZOS3-18 - C2H2 zinc finger protein, expressed	Zinc finger transcription factor ZF1.
Os06g0282000	LOC_Os06g17020	1.09451	1.50499	-0.16614	1.02372e-13	4.286e-26	0.442225	0	0	anthocyanin 3-O-beta-glucosyltransferase, putative, expressed	UDP-glucuronosyl/UDP-glucosyltransferase family protein.
Os12g0171900	None	1.09347	0.717765	0.113929	0.0355281	0.170952	0.878719	-	-	-	-
Os07g0643700	LOC_Os07g44910	1.09227	1.24126	0.224576	4.37498e-13	1.49439e-17	0.266607	0	0	gibberellin receptor GID1L2, putative, expressed	Alpha/beta hydrolase fold-3 domain containing protein.
Os04g0451700	LOC_Os04g37880	1.09202	-0.649652	1.09432	0.0395296	0.251825	0.0292404	0	0	expressed protein	Conserved hypothetical protein.
Os12g0153200	LOC_Os12g05690	1.09144	1.94275	-0.642856	0.0222517	2.20018e-06	0.197086	0	0	expressed protein	Conserved hypothetical protein.
Os04g0175300	LOC_Os04g09580	1.09023	0.998293	-0.245908	7.59391e-10	1.84345e-08	0.309159	0	0	expressed protein	Conserved hypothetical protein.
Os01g0884300	LOC_Os01g66120	1.08911	1.53046	-0.0357291	3.69739e-28	6.25309e-56	0.848461	OsNAC6, ONAC048, NAC48, SNAC2, SNAC2/OsNAC6, OsNAC6/ONAC048, OsSNAC2, SNAC-2, OsSNAC-2	NAC 6, OsNac gene-6, O. sativa gene with the NAC domain 6, OsNAC6 protein, NAC domain-containing protein 48, stress-responsive NAC transcription factor SNAC2, stress-responsive NAC transcription factor 2	No apical meristem protein, putative, expressed	No apical meristem (NAM) protein domain containing protein.
Os10g0419400	LOC_Os10g28350	1.08876	1.85629	-1.31022	3.50325e-24	2.13588e-64	1.50479e-31	Sip2, OsARD1, ARD1, OsIDI1, IDI1, OsIDI1L/OsARD1	submergence-induced protein 2, submergence-induced protein2, acireductone dioxygenase 1	1,2-dihydroxy-3-keto-5-methylthiopentene dioxygenase protein, putative, expressed	Acireductone dioxygenase, Ethylene synthesis, Abiotic stress response
Os03g0374500	LOC_Os03g25760	1.08865	0.291698	0.823826	1.91897e-09	0.176683	8.45606e-06	0	0	calmodulin-binding protein, putative, expressed	Similar to calmodulin-binding family protein.
Os05g0527100	LOC_Os05g45110	1.08805	1.06244	-0.393131	1.33863e-37	1.15491e-35	2.4682e-05	OsUGT706C4	UDP-dependent glycosyltransferase 706C4	anthocyanidin 5,3-O-glucosyltransferase, putative, expressed	UDP-glucuronosyl/UDP-glucosyltransferase family protein.
Os09g0482800	LOC_Os09g30490	1.08728	-0.861479	1.84268	5.95104e-05	0.00120473	1.39718e-13	0	0	EF hand family protein, expressed	EF hand domain containing protein.
Os07g0125201	LOC_Os07g03319	1.08709	1.40961	-0.842841	1.00795e-18	2.70239e-31	1.9556e-11	PR1	Pathogen response gene 1	SCP-like extracellular protein, expressed	Allergen V5/Tpx-1 related family protein.
Os07g0142600	LOC_Os07g04960	1.08701	1.18542	2.21803	0.000115022	1.0267e-05	4.92571e-18	0	0	app1, putative, expressed	Similar to Vegetative cell wall protein gp1.
Os03g0373500	None	1.08485	-0.26479	0.152728	0.0111922	0.627965	0.809777	-	-	-	-
Os06g0294950	LOC_Os06g19095	1.08451	-0.216273	-1.7872	0.144447	0.470371	0.000204389	0	0	expressed protein	Conserved hypothetical protein.
Os01g0606400	None	1.08433	0.193143	0.0713765	0.0183378	0.75482	0.924049	-	-	-	-
Os10g0400500	LOC_Os10g26110	1.08331	1.23796	1.23691	0.0309469	0.0180377	0.0083852	0	Pyridoxal dependant decarboxylase	decarboxylase, putative, expressed	Similar to Pyridoxal-dependent decarboxylase conserved domain containing protein, expressed.
Os06g0725000	LOC_Os06g50930	1.08312	1.64508	-0.888791	2.5677e-27	3.4124e-62	3.28426e-18	OsStr9	Sulfurtransferase 9	rhodanese-like domain containing protein, putative, expressed	Similar to Senescence-associated protein DIN1.
Os07g0124900	LOC_Os07g03279	1.08296	2.33894	-0.883432	2.85214e-43	4.59653e-202	6.96365e-29	OsPR1#071, OsPR1-71	pathogenesis-related protein 1-71, PR protein 1-71	SCP-like extracellular protein, expressed	Allergen V5/Tpx-1 related family protein.
Os01g0863800	LOC_Os01g64410	1.0819	1.69314	-0.0259477	0.00184026	5.569e-08	0.971934	OsOFP5, OsOFP07	OVATE family protein 5, ovate family protein 7, OVATE-domain containing protein 7	ATOFP18/OFP18, putative, expressed	Protein of unknown function DUF623, plant domain containing protein.
Os05g0534400	LOC_Os05g45810	1.08162	0.867451	0.0180259	0.000181853	0.00256447	0.973961	OsCBL4, SOS3, OsSOS3	Calcineurin B-like protein 4, salt overly sensitive 3	calcineurin B, putative, expressed	Similar to Calcineurin B-like protein 4 (SALT OVERLY SENSITIVE 3 protein).
Os10g0452300	LOC_Os10g31460	1.08102	0.757064	-1.83931	0.0229432	0.103181	1.21552e-05	-	-	-	-
Os07g0116800	LOC_Os07g02560	1.08046	0.709393	-0.678521	5.07253e-07	0.00198534	0.00377229	0	0	NB-ARC domain containing protein, expressed	Hypothetical conserved gene.
Os02g0740600	LOC_Os02g50710	1.07999	0.0499253	0.878808	4.83191e-07	0.892297	4.94804e-05	0	0	expressed protein	Conserved hypothetical protein.
Os12g0488900	LOC_Os12g30520	1.07906	0.832903	0.181277	0.00177861	0.014724	0.718911	OsPuf4	RNA-binding protein of the Puf family member 4	pumilio-family RNA binding repeat containing protein, expressed	Armadillo-like helical domain containing protein.
Os05g0411150	None	1.07875	0.376912	-0.329661	1.85072e-07	0.124485	0.208057	-	-	-	-
Os07g0126301	LOC_Os07g03458	1.07759	2.30868	-0.875965	3.55213e-48	1.93188e-221	6.48276e-32	0	0	SCP-like extracellular protein, expressed	Allergen V5/Tpx-1 related family protein.
Os06g0718000	None	1.07724	-0.736272	1.79023	0.0409212	0.251198	0.00036897	-	-	-	-
Os07g0188700	LOC_Os07g09050	1.07671	1.53444	-0.431004	3.41036e-08	2.95317e-16	0.0637479	0	0	exostosin family protein, putative, expressed	Similar to EXO.
Os01g0248500	LOC_Os01g14590	1.07473	0.429053	0.531593	3.44757e-08	0.0487452	0.0131952	0	0	pathogen-related protein, putative, expressed	Similar to Pathogen-related protein.
Os12g0282400	LOC_Os12g18450	1.07471	1.55108	-0.190925	0.0166111	9.72285e-05	0.767836	0	0	expressed protein	Conserved hypothetical protein.
Os01g0955100	LOC_Os01g72530	1.07331	-1.3546	1.11799	0.00944753	0.00030427	0.0044058	OsCML31, OsMSR2, MSR2	calmodulin-like protein 31, multi-stress-responsive gene 2	OsCML31 - Calmodulin-related calcium sensor protein, expressed	Similar to Calmodulin-like protein (Fragment).
Os03g0200200	LOC_Os03g10320	1.07323	1.37237	0.869892	4.20758e-08	2.55389e-14	1.08095e-05	0	0	expressed protein	Conserved hypothetical protein.
Os11g0503900	LOC_Os11g30810	1.0724	1.07947	0.453106	6.90172e-33	8.8897e-35	2.64274e-06	0	0	sulfotransferase domain containing protein, expressed	Sulfotransferase family protein.
Os01g0348900	LOC_Os01g24710	1.07209	2.54662	0.179404	4.02503e-22	1.46596e-125	0.22452	salT*(sal1), SalT1*, sal1, Sal1, SALT, ML, SalT, OsSalT, OsJRL, JRL, Osl43, OsL43, OsMBL1, MBL1	salt tolerance, Salt tolerance-1, Salt stress-induced protein, Salt protein, Protein lectin-like, Protein mannose-binding lectin, 15 kda organ-specific salt-induced protein, Orysata, jacalin-related mannose-binding lectin, Mannose-Binding Lectin 1	jacalin-like lectin domain containing protein, expressed	Jacalin-related mannose-binding lectin, Salinity tolerance, Resistance to M. oryzae
Os12g0640200	LOC_Os12g44290	1.07186	2.09527	0.0327577	0.0456323	8.5575e-06	0.963891	0	0	cytochrome P450, putative, expressed	Similar to Cytochrome P450 family protein, expressed.
Os04g0538000	LOC_Os04g45480	1.0713	1.9604	0.764707	2.31555e-08	6.49038e-29	0.000105407	OsHop/Sti1b, Hop/Sti1b, Sti1b	stress-induced protein 1b, Hop/Sti1 homolog b, STI1 homolog b, Hsp90 co-chaperone Hop/Sti1b, Hsp70-Hsp90 Organizing Protein/stress-induced protein 1b	heat shock protein STI, putative, expressed	Tetratricopeptide TPR-1 domain containing protein.
Os03g0857900	LOC_Os03g64070	1.07059	1.36974	-0.23077	5.81927e-14	6.59439e-23	0.219801	LOGL5	LOG LIKE phosphoribohydrolase 5, LOG LIKE 5, LOG-LIKE 5	uncharacterized protein PA4923, putative, expressed	Similar to Lysine decarboxylase-like protein.
Os07g0638100	LOC_Os07g44410	1.06954	1.66918	-0.19084	2.36582e-30	3.18753e-74	0.109595	0	0	WD40-like Beta Propeller Repeat family protein, expressed	Six-bladed beta-propeller, TolB-like domain containing protein.
Os01g0524251	None	1.06949	1.06457	0.084571	0.0625055	0.045981	0.91632	-	-	-	-
Os02g0533800	LOC_Os02g33070	1.06783	1.92773	-2.16298	1.44148e-11	8.3094e-36	6.8688e-45	0	0	expressed protein	Similar to ATPase inhibitor.
Os03g0170900	LOC_Os03g07480	1.06661	1.2664	-0.275898	0.000122663	1.58346e-06	0.465836	OsSUT1, OsSUT2	Sucrose transporter-1, Sucrose transporter 1	sucrose transporter, putativ, expressed	Sucrose transporter, Required for apoplastic phloem sucrose loading, Essential for normal pollen germination
Os08g0460600	LOC_Os08g35860	1.06612	0.938087	-1.42273	1.37538e-28	3.22337e-21	1.79663e-48	OsCKX11	cytokinin oxidase 11	cytokinin dehydrogenase precursor, putative, expressed	Similar to Cytokinin dehydrogenase 11.
Os07g0268800	LOC_Os07g16600	1.06605	1.24928	-1.07285	3.10995e-08	7.0089e-11	4.2085e-08	0	0	expressed protein	Protein of unknown function DUF594 family protein.
Os10g0552600	LOC_Os10g40510	1.06543	2.0068	-0.605384	1.36149e-31	3.60329e-112	1.50058e-10	OsHyPRP18, HyP/GRP18	hybrid proline- or glycine-rich protein 18	LTPL144 - Protease inhibitor/seed storage/LTP family protein precursor, expressed	Similar to Tfm5 protein.
Os12g0437800	LOC_Os12g25090	1.06409	1.18447	-0.697323	0.00133752	0.0001466	0.0455171	Sci1, PR6, OsSci1, OsPR6	pathogenesis-related 6	expressed protein	Similar to MPI.
Os03g0638400	LOC_Os03g43750	1.06372	1.13	0.00240202	0.000107049	1.55229e-05	0.995206	0	0	retrotransposon, putative, centromere-specific, expressed	Similar to OSIGBa0153E02-OSIGBa0093I20.19 protein.
Os05g0358101	LOC_Os05g29000	1.06325	1.28053	-0.209781	4.07981e-10	9.4965e-15	0.374104	0	0	expressed protein	Conserved hypothetical protein.
Os03g0126600	LOC_Os03g03490	1.06251	0.802545	0.236886	6.33241e-35	1.05416e-20	0.0221967	0	0	expressed protein	Conserved hypothetical protein.
Os01g0855200	LOC_Os01g63620	1.06144	-0.0268526	0.425162	6.88692e-08	0.941977	0.0626909	0	0	expressed protein	Tetratricopeptide-like helical domain containing protein.
Os11g0147800	LOC_Os11g05050	1.06135	1.66014	0.459071	2.08648e-33	3.05082e-82	9.90418e-07	0	0	stem-specific protein TSJT1, putative, expressed	Similar to Wali7 protein (Fragment).
Os01g0176200	LOC_Os01g08110	1.05946	0.973396	0.201101	2.43128e-16	2.62763e-14	0.243991	0	0	flavonol-3-O-glycoside-7-O-glucosyltransferase 1, putative, expressed	UDP-glucuronosyl/UDP-glucosyltransferase family protein.
Os08g0402500	LOC_Os08g31090	1.05743	0.106241	0.860129	4.0666e-06	0.76031	0.000203742	0	0	expressed protein	Protein of unknown function DUF761, plant domain containing protein.
Os06g0662550	LOC_Os06g45184	1.057	1.24272	-0.375467	0.0146168	0.00169937	0.483545	0	0	retrotransposon protein, putative, Ty3-gypsy subclass, expressed	Conserved hypothetical protein.
Os10g0530600	LOC_Os10g38720	1.05656	3.65624	0.175165	0.000646211	1.67937e-45	0.695081	OsGSTU48	0	glutathione S-transferase, putative, expressed	Similar to Glutathione S-transferase GST 20 (EC 2.5.1.18).
Os02g0574000	LOC_Os02g36440	1.05634	0.274772	0.476359	1.39846e-33	0.00523277	3.0382e-07	0	0	transporter family protein, putative, expressed	Similar to Monosaccharide transporter 1.
Os07g0609550	LOC_Os07g41840	1.05619	0.681995	0.0180196	9.4243e-09	0.00033512	0.962514	0	0	expressed protein	Hypothetical conserved gene.
Os01g0382900	LOC_Os01g28580	1.05522	-0.635499	0.974385	0.0437512	0.24167	0.0513498	0	0	expressed protein	Conserved hypothetical protein.
Os08g0345500	LOC_Os08g25710	1.0551	1.20628	-0.838724	3.68625e-20	1.28854e-25	1.72656e-12	OsCSLD3	0	CSLD3 - cellulose synthase-like family D, expressed	Similar to Cellulose synthase-like protein D3.
Os04g0449500	LOC_Os04g37670	1.05426	1.09352	0.255693	1.93806e-24	3.94575e-27	0.0410316	0	0	steroid nuclear receptor, ligand-binding, putative, expressed	Similar to H0818E04.12 protein.
Os01g0766300	LOC_Os01g56080	1.05264	0.80446	-0.119666	2.89494e-05	0.00154331	0.767773	0	0	expressed protein	Conserved hypothetical protein.
Os03g0434400	LOC_Os03g32040	1.05243	1.22645	-0.412772	2.8953e-10	9.20396e-14	0.0370654	0	0	phenazine biosynthesis protein, putative, expressed	Similar to Phenazine biosynthesis-like protein, expressed.
Os07g0164200	LOC_Os07g06990	1.05195	0.881113	-0.192955	6.35352e-07	3.29699e-05	0.534358	0	0	expressed protein	Similar to cDNA clone:001-026-G04, full insert sequence.
Os05g0324300	LOC_Os05g25890	1.05172	0.471466	-0.0337567	6.624e-06	0.0704801	0.941345	0	0	expressed protein	Protein of unknown function DUF594 domain containing protein.
Os04g0350100	LOC_Os04g28250	1.05116	1.60716	-0.418224	7.05254e-31	8.58429e-72	2.80827e-05	0	0	cysteine proteinase inhibitor precursor, putative, expressed	Proteinase inhibitor I25, cystatin domain containing protein.
Os03g0283100	LOC_Os03g17470	1.05115	2.50929	-0.257877	2.05486e-29	6.62167e-169	0.0205369	OsGSTL2	lambda class glutathione S-transferase 2	IN2-1 protein, putative, expressed	Similar to In2-1 protein.
Os03g0351700	LOC_Os03g22820	1.05087	1.30485	0.463571	4.14391e-05	3.06895e-08	0.117755	0	0	expressed protein	Conserved hypothetical protein.
Os02g0646200	LOC_Os02g43170	1.05059	-0.791308	0.385784	0.00198918	0.0208939	0.355105	OsBBX6, BBX6	B-box-containing protein 6	B-box zinc finger family protein, putative, expressed	Zinc finger, B-box domain containing protein.
Os07g0531400	LOC_Os07g34710	1.05023	1.85812	0.86733	1.42849e-09	2.0838e-32	7.0576e-07	prx104	class III peroxidase 104	peroxidase precursor, putative, expressed	Similar to Peroxidase 27 precursor (EC 1.11.1.7) (Atperox P27) (PRXR7) (ATP12a).
Os01g0286100	None	1.04905	0.480825	0.789233	0.000567142	0.143694	0.0111306	-	-	-	-
Os01g0354450	None	1.04854	-0.492926	0.457166	0.0428362	0.378069	0.439557	-	-	-	-
Os09g0442300	LOC_Os09g27030	1.047	1.55703	0.126398	5.27571e-65	4.70561e-145	0.111476	0	oryzain gamma	oryzain gamma chain precursor, putative, expressed	Similar to Oryzain gamma chain (Fragment).
Os06g0637500	LOC_Os06g43090	1.04696	0.0376422	1.26216	1.31759e-27	0.817393	2.58302e-40	R2R3-MYB, OsMYB102, MYB102	Myb transcription factor 102	MYB transcription factor TaMYB1, putative, expressed	MYB transcription factor, Regulation of leaf senescence
Os04g0470700	LOC_Os04g39489	1.04638	0.94119	0.870404	5.85594e-22	8.15544e-19	1.86594e-15	OsAAP7A, AAP7A, OsAAP13, AAP13	amino acid permease 7A, amino acid permease 13, amino acid/auxin permease 13	amino acid transporter, putative, expressed	Amino acid transporter, transmembrane family protein.
Os09g0332700	LOC_Os09g16330	1.04327	1.46627	0.136606	3.77666e-37	4.11479e-74	0.216086	OsPDR20, RDR20	0	pleiotropic drug resistance protein, putative, expressed	Similar to PDR-type ABC transporter 2 (Fragment).
Os06g0249350	LOC_Os06g13940	1.04183	0.0865891	0.668408	0.0392181	0.908413	0.202851	0	0	expressed protein	Conserved hypothetical protein.
Os02g0215500	LOC_Os02g12400	1.03996	1.25394	-0.484973	7.34367e-10	3.12671e-14	0.0106588	0	0	receptor-like protein kinase precursor, putative, expressed	Protein kinase, catalytic domain domain containing protein.
Os04g0635650	None	1.03937	1.90032	0.354399	0.0271195	2.36598e-06	0.527951	-	-	-	-
Os02g0181300	LOC_Os02g08440	1.03907	-1.04491	0.62774	0.0454322	0.0250904	0.253505	OsWRKY71, WRKY-71	Rice WRKY gene71, Rice WRKY gene 71, Transcription factor WRKY71	WRKY71, expressed	WRKY transcription factor, Defense response
Os12g0638300	LOC_Os12g44110	1.03843	1.21812	-0.441579	0.00329401	0.000227772	0.296821	0	0	ligA, putative, expressed	Similar to Peptide transporter.
Os12g0210300	LOC_Os12g10730	1.03837	1.49171	-0.59454	3.24025e-25	7.91882e-52	1.36346e-08	OsGSTZ2, GSTZ-2	glutathione S-transferase2, glutathione S-transferase 2, Glutathione S-transferase (GSTZ)-2, Glutathione S-transferase-2, glutathione transferase Z2	glutathione S-transferase, putative, expressed	Similar to Glutathione S-transferase GST 18 (EC 2.5.1.18).
Os03g0265800	LOC_Os03g15910	1.03614	0.918707	0.203077	2.57651e-17	2.9049e-14	0.210248	0	0	membrane protein, putative, expressed	Protein of unknown function DUF2253, membrane domain containing protein.
Os04g0535600	LOC_Os04g45290	1.03511	1.50418	-0.270553	1.88903e-20	3.06589e-43	0.0434521	OSINV2, OsINV2, OsVIN1	vacuolar acid invertase 2, vacuolar invertase 1	glycosyl hydrolases, putative, expressed	Similar to Beta-fructofuranosidase 1 precursor (EC 3.2.1.26) (Sucrose 1) (Invertase 1).
Os12g0231700	LOC_Os12g12990	1.03438	-0.154122	0.817939	0.0417269	0.858605	0.0702509	-	-	-	-
Os03g0396200	LOC_Os03g27880	1.03417	0.461673	0.344275	0.0248595	0.370779	0.544634	0	0	tetratricopeptide-like helical, putative, expressed	Hypothetical conserved gene.
Os02g0807900	LOC_Os02g56380	1.03155	-1.16909	0.845602	0.00696632	0.000985035	0.0268094	OsWAK21	0	OsWAK21 - OsWAK receptor-like cytoplasmic kinase OsWAK-RLCK, expressed	Conserved hypothetical protein.
Os10g0520100	LOC_Os10g37570	1.03128	-1.65787	1.25372	0.00466515	3.62955e-07	0.00021788	OsFbox559, Os_F0572	F-box protein 559	OsFBDUF49 - F-box and DUF domain containing protein, expressed	Cyclin-like F-box domain containing protein.
Os07g0170100	LOC_Os07g07470	1.03124	1.20558	-0.371958	3.80679e-16	4.60447e-22	0.010522	0	0	transketolase, putative, expressed	Similar to Branched chain alpha-keto acid dehydrogenase E1 beta subunit.
Os11g0431700	LOC_Os11g24374	1.03064	0.91075	0.0402971	5.14394e-22	1.12587e-17	0.839526	OsSCP54, OsSCP55, SCP55	Serine carboxypeptidase 54, Serine carboxypeptidase 55	OsSCP55 - Putative Serine Carboxypeptidase homologue, expressed	Similar to Serine carboxypeptidase.
Os07g0503300	LOC_Os07g32010	1.03051	0.430833	0.509222	9.75724e-14	0.00425033	0.000651204	OsUGT707A5	UDP-dependent glycosyltransferase 707A5	UDP-glucoronosyl and UDP-glucosyl transferase domain containing protein, expressed	UDP-glucuronosyl/UDP-glucosyltransferase family protein.
Os11g0641500	LOC_Os11g42200	1.0298	0.179777	0.934194	0.0232467	0.770307	0.0335152	OsLAC23	laccase 23	laccase precursor protein, putative, expressed	Cupredoxin domain containing protein.
Os01g0721300	LOC_Os01g52330	1.0283	1.28803	-0.335188	0.0425702	0.00392641	0.585499	0	0	NB-ARC domain containing protein, expressed	Similar to cDNA clone:J013002N02, full insert sequence.
Os05g0582800	LOC_Os05g50600	1.02808	0.964941	0.219112	1.21387e-26	3.963e-24	0.0656219	OsSCP31	Serine carboxypeptidase 31	OsSCP31 - Putative Serine Carboxypeptidase homologue, expressed	Peptidase S10, serine carboxypeptidase family protein.
Os08g0240566	LOC_Os08g14210	1.02736	1.82746	1.26559	0.0257987	0.000759009	0.00433163	0	0	glycosyl hydrolases family 16, putative, expressed	Similar to OSIGBa0118P15.7 protein.
Os06g0551800	LOC_Os06g35850	1.02714	0.593324	-0.503156	0.035652	0.238158	0.354151	0	0	lectin protein kinase family protein, putative, expressed	Bulb-type lectin domain domain containing protein.
Os03g0729600	LOC_Os03g51980	1.0269	1.26951	0.841748	1.00964e-22	1.18232e-36	1.5772e-15	0	0	expressed protein	Conserved hypothetical protein.
Os01g0891100	LOC_Os01g66710	1.02601	0.216056	1.25392	0.0182705	0.702422	0.00162344	OsPGL7, PGL7	Polygalacturonases-Like 7, PG-like 7	polygalacturonase, putative, expressed	Similar to Polygalacturonase.
Os07g0409500	LOC_Os07g22680	1.026	1.44741	-0.692272	0.0497905	0.00120316	0.180785	OSK21	S-PHASE KINASE-ASSOCIATED PROTEIN1-LIKE PROTEIN 21, Oryza sativa SKP1-like gene 21, SKP1-like protein 1B	SKP1-like protein 1B, putative, expressed	BTB/POZ fold domain containing protein.
Os10g0452100	LOC_Os10g31460	1.02587	0.327255	-0.773486	4.20842e-05	0.290812	0.00288904	0	0	retrotransposon protein, putative, unclassified, expressed	Conserved hypothetical protein.
Os03g0670366	None	1.02551	-0.365544	0.358649	0.0224511	0.487909	0.514843	-	-	-	-
Os09g0467400	LOC_Os09g29239	1.02472	1.36617	-0.640271	3.01416e-19	9.63195e-34	9.88618e-08	OsPUP3	purine permease 3, PUP-type cytokinin transporter 3	purine permease, putative, expressed	Similar to ATPUP3.
Os06g0539801	None	1.02422	1.55984	-1.46446	0.00227042	4.88723e-07	3.18457e-06	-	-	-	-
Os09g0272900	LOC_Os09g10054	1.02416	-0.00556755	0.20391	1.50684e-13	0.982284	0.271298	0	0	disease resistance protein RPS2, putative, expressed	Disease resistance protein domain containing protein.
Os06g0683800	LOC_Os06g46980	1.02366	1.43237	-0.0663251	3.36195e-05	4.05142e-10	0.88244	0	0	expressed protein	Conserved hypothetical protein.
Os03g0594900	LOC_Os03g39760	1.02249	1.17442	-0.744315	3.32488e-06	8.07402e-08	0.00168034	0	0	cytochrome P450, putative, expressed	Cytochrome P450 family protein.
Os04g0535501	None	1.02217	0.883567	-0.194523	3.99429e-08	1.97653e-06	0.458862	-	-	-	-
Os06g0264500	LOC_Os06g15370	1.0213	1.24111	0.207343	1.27186e-24	6.02137e-37	0.0979988	0	0	peptide transporter PTR2, putative, expressed	TGF-beta receptor, type I/II extracellular region family protein.
Os10g0555900	LOC_Os10g40720	1.01974	1.60659	0.672687	6.30249e-20	4.21897e-50	4.62792e-09	OsEXPB3, osaEXPb1.10, EXPb1.10	Expansin-B3, Beta-expansin-3	expansin precursor, putative, expressed	Similar to Beta-expansin.
Os07g0689600	LOC_Os07g48980	1.01929	1.66239	-1.02839	3.25539e-12	4.27788e-32	1.62158e-12	OsNAS3	rice nicotianamine synthase3, NA synthase gene 3, Nicotianamine synthase 3, S-adenosyl-L-methionine:S-adenosyl-L-methionine:S-adenosyl-methionine 3-amino-3-carboxypropyltransferase 3	nicotianamine synthase, putative, expressed	Nicotianamine synthase 3 (EC 2.5.1.43) (S-adenosyl-L-methionine:S- adenosyl-L-methionine:S-adenosyl-methionine 3-amino-3- carboxypropyltransferase 3) (OsNAS3).
Os12g0500500	LOC_Os12g31620	1.01716	0.693795	0.048402	0.00508347	0.0603619	0.939549	0	0	disease resistance protein RPM1, putative, expressed	NB-ARC domain containing protein.
Os03g0145600	LOC_Os03g05210	1.01691	0.182754	1.41531	0.032689	0.777335	0.000911689	OsWD40-62	0	WD domain, G-beta repeat domain containing protein, expressed	WD40/YVTN repeat-like domain containing protein.
Os09g0572000	LOC_Os09g39850	1.01575	-0.693258	1.31256	0.0584681	0.215575	0.00674947	OsERF#087, OsERF087, OsERF87, AP2/EREBP#067, AP2/EREBP67	ethylene response factor 87, APETALA2/ethylene-responsive element binding protein 67	AP2 domain containing protein, expressed	Pathogenesis-related transcriptional factor and ERF domain containing protein.
Os04g0611200	LOC_Os04g52164	1.01505	0.828542	2.39235	3.59602e-05	0.000237946	1.40907e-27	OsCER2, CER2	ECERIFERUM2, ECERIFERUM 2	transferase family protein, putative, expressed	Cofactor of beta-ketoacyl-CoA synthase, Homolog of Arabidopsis CER2, Leaf cuticular wax synthesis, Very-long-chain fatty acid (VLCFA) elongation
Os10g0490900	LOC_Os10g34920	1.01372	1.46008	-0.456376	2.17021e-09	5.72854e-19	0.0201496	0	0	secretory protein, putative, expressed	Similar to Secretory protein.
Os01g0302500	LOC_Os01g19694	1.01338	0.69971	-0.118419	5.8702e-13	1.31717e-06	0.589706	OsH6, HOS16	Oryza sativa homeobox6, Rice KNOX gene-6, Homeobox protein knotted-1-like 1, Homeobox protein OSH6, Homeobox protein HOS16, Oryza sativa Homeobox 6	Homeobox domain containing protein, expressed	Knotted1-type homeobox protein OSH6.
Os10g0165300	LOC_Os10g08319	1.01305	2.03577	1.49561	1.38681e-10	1.33635e-45	4.30862e-23	0	0	cytochrome P450, putative, expressed	Cytochrome P450 family protein.
Os11g0152025	LOC_Os11g05450	1.0122	1.80637	1.8398	0.00280638	4.19563e-11	8.31928e-10	0	0	expressed protein	Conserved hypothetical protein.
Os09g0457800	LOC_Os09g28420	1.01185	1.92572	0.580181	0.0309415	0.000795429	0.142479	-	-	-	-
Os11g0136101	None	1.01171	1.11963	0.160893	0.0898524	0.0468865	0.811643	-	-	-	-
Os09g0427125	LOC_Os09g25860	1.01028	1.77892	0.0420913	0.000592028	1.08317e-11	0.937568	0	0	expressed protein	Hypothetical conserved gene.
Os08g0170800	LOC_Os08g07390	1.0075	1.43397	-0.598194	8.78666e-19	9.70217e-37	1.24182e-06	0	0	mla1, putative, expressed	Conserved hypothetical protein.
Os05g0365600	LOC_Os05g30250	1.00749	-0.36879	1.16455	0.0774763	0.622501	0.0281147	Os5bglu19, Os5Bglu19	beta-glucosidase 19	Os5bglu19 - beta-glucosidase homologue, similar to G. max isohydroxyurate hydrolase, expressed	Similar to Hydroxyisourate hydrolase.
Os03g0213150	None	1.00529	0.0734441	1.14912	0.071515	0.935928	0.0262625	-	-	-	-
Os02g0740700	LOC_Os02g50730	1.00452	0.0525016	0.820828	5.70154e-07	0.876721	5.09439e-05	OsMMP1	Matrix metalloproteinase 1	metalloendoproteinase 1 precursor, putative, expressed	Matrix metalloproteinase, Plant development, Symplastic apoplastic transport
Os07g0686800	LOC_Os07g48730	1.00328	0.978368	0.135845	0.00941405	0.00726704	0.813904	OsRLCK241	Receptor-like Cytoplasmic Kinase 241	tyrosine protein kinase domain containing protein, putative, expressed	Similar to Serine/threonine protein kinase-like.
Os02g0215200	LOC_Os02g12380	1.00225	2.68278	-2.06014	6.15646e-24	1.48874e-151	5.06156e-88	OsHDAC2, HDA710, OsHDA710	class-1 type histone deacetylase2	histone deacetylase, putative, expressed	Class-I type histone deacetylase, Vegetative growth
Os08g0189500	LOC_Os08g09000	1.00189	-0.462878	2.40499	0.000736462	0.142419	3.43303e-20	OsGLP8-6	Germin-like protein 8-6	Cupin domain containing protein, expressed	Germin-like protein 8-6, Disease resistance
Os01g0589200	LOC_Os01g40660	0.999617	1.23334	-0.621276	9.15284e-26	9.14878e-39	4.4156e-10	0	0	methyltransferase, putative, expressed	Similar to Embryo-abundant protein EMB-like.
Os12g0571000	LOC_Os12g38290	0.999422	1.08174	0.119185	1.82917e-05	1.46889e-06	0.744278	OsMT1g, MT1g, MT1Le, OsMT1Le	Metallothionein 1g, type 1 metallothionein g, Metallothionein type 1-like protein e	metallothionein, putative, expressed	Metallothionein-like protein type 1.
Os07g0162400	LOC_Os07g06830	0.99928	1.85883	0.478415	7.85138e-12	1.34844e-42	0.00276397	OsCDAP1, GID1L2	Cell death associated protein 1	gibberellin receptor GID1L2, putative, expressed	Alpha/beta hydrolase fold-3 domain containing protein.
Os01g0764800	LOC_Os01g55940	0.998021	1.15212	-0.612753	3.0185e-45	6.80746e-60	4.65886e-17	OsGH3-2, OsGH3.2, GH3.2	0	OsGH3.2 - Probable indole-3-acetic acid-amido synthetase, expressed	Indole-3-acetic acid (IAA)-amido synthetase, Disease resistance, Abiotic stress tolerance
Os11g0149200	LOC_Os11g05170	0.997339	1.20289	0.214951	0.00121027	2.1458e-05	0.618863	0	0	expressed protein	Conserved hypothetical protein.
Os02g0681200	LOC_Os02g45710	0.996997	-0.988812	1.13487	1.85418e-11	1.40931e-11	6.25069e-15	0	0	zinc finger, C3HC4 type domain containing protein, expressed	Zinc finger, RING/FYVE/PHD-type domain containing protein.
Os02g0817700	LOC_Os02g57260	0.99616	1.52161	-0.405744	2.32907e-47	8.06438e-111	2.73811e-08	OsI57, I57, OsKAT1, KAT1	3-ketoacyl-CoA thiolase, 3-ketoacyl-CoA thiolase-like protein	3-ketoacyl-CoA thiolase, peroxisomal precursor, putative, expressed	Similar to 3-ketoacyl-CoA thiolase (Fragment).
Os10g0370800	LOC_Os10g22570	0.994484	1.04215	-1.00133	3.68631e-31	2.83662e-34	1.56212e-31	0	0	cellulase, putative, expressed	Similar to Exo-1, 3-beta-glucanase precursor (EC 3.2.1.58) (Fragment).
Os03g0802600	LOC_Os03g58800	0.993836	1.61564	-1.21568	1.31645e-24	8.18921e-63	2.48542e-35	0	ATPase	ATPase, putative, expressed	ATPase, AAA-type, core domain containing protein.
Os04g0319700	LOC_Os04g25370	0.993726	2.54807	1.44588	0.000142972	1.1664e-32	1.83069e-09	0	0	cytokinin-O-glucosyltransferase 2, putative, expressed	Similar to Glucosyltransferase (Fragment).
Os02g0511100	LOC_Os02g30670	0.992943	2.00358	0.663722	0.0279254	7.98792e-08	0.149939	0	0	expressed protein	Similar to Oxidoreductase, short chain dehydrogenase/reductase family protein, expressed.
Os08g0532800	LOC_Os08g42040	0.990681	1.16014	0.484249	0.0107866	0.000937679	0.270891	OsLTPG22, OsLTPg22	GPI-anchored non-specific lipid transfer protein 22, type G nsLTP 22, type G non-specific lipid transfer protein 22	LTPL80 - Protease inhibitor/seed storage/LTP family protein precursor, expressed	Plant lipid transfer protein/seed storage/trypsin-alpha amylase inhibitor domain containing protein.
Os06g0549300	LOC_Os06g35630	0.989879	1.68446	-0.0465994	6.40988e-20	4.49226e-58	0.810617	0	0	reticuline oxidase-like protein precursor, putative, expressed	Similar to reticuline oxidase.
Os11g0661600	LOC_Os11g43980	0.989712	1.57309	0.28957	0.0764359	0.00493565	0.59232	prx134	class III peroxidase 134	peroxidase precursor, putative, expressed	Similar to Peroxidase (EC 1.11.1.7).
Os04g0653700	LOC_Os04g55980	0.988355	1.29289	-0.463427	0.0165344	0.000530083	0.33629	0	glycine-rich RNA-binding protein	glycine-rich RNA-binding, abscisic acid-inducible protein, putative, expressed	Conserved hypothetical protein.
Os02g0318400	LOC_Os02g21330	0.984676	-0.195275	1.11742	0.0847953	0.805819	0.0339558	0	0	expressed protein	Conserved hypothetical protein.
Os03g0687700	LOC_Os03g48220	0.984491	1.25632	-0.367023	0.0971602	0.0125483	0.568242	OsEnS-52	endosperm-specific gene 52	expressed protein	Ribosome-inactivating protein domain containing protein.
Os07g0614000	LOC_Os07g42250	0.98397	1.23276	-0.15736	0.113339	0.0182781	0.790232	OsSTRL12, STRL12	STR-like 12	strictosidine synthase, putative, expressed	Six-bladed beta-propeller, TolB-like domain containing protein.
Os03g0289850	None	0.983243	-0.905205	1.44244	0.0625817	0.162629	0.00732434	-	-	-	-
Os07g0599600	LOC_Os07g40860	0.982992	1.38103	2.0629	2.98373e-05	4.04708e-10	9.75767e-22	0	0	retrotransposon protein, putative, unclassified, expressed	Hypothetical protein.
Os07g0540600	LOC_Os07g35640	0.982007	1.17586	-0.700287	0.0686098	0.0107893	0.177823	0	0	expressed protein	Gnk2-homologous domain domain containing protein.
Os04g0223500	LOC_Os04g14690	0.981886	1.95201	-1.43592	2.29869e-07	4.14605e-26	3.88234e-14	0	0	flavin-containing monooxygenase family protein, putative, expressed	Dimethylaniline monooxygenase, N-oxide-forming domain containing protein.
Os04g0614300	None	0.981678	1.2171	-0.423037	0.145629	0.0135672	0.323374	-	-	-	-
Os06g0104900	LOC_Os06g01590	0.980213	1.51724	0.652319	0.048458	0.000500352	0.197609	0	0	lactate/malate dehydrogenase, putative, expressed	Similar to L-lactate dehydrogenase B (EC 1.1.1.27) (LDH-B) (Fragment).
Os02g0738750	None	0.979199	-0.770956	1.26057	0.0932024	0.207228	0.0177249	-	-	-	-
Os11g0147150	None	0.978115	1.15858	-0.371949	1.15225e-05	6.56289e-08	0.17037	-	-	-	-
Os09g0328600	LOC_Os09g15950	0.977028	0.37495	1.01955	0.0473941	0.515302	0.0264783	0	0	expressed protein	Hypothetical conserved gene.
Os03g0693900	LOC_Os03g48770	0.976929	-0.0087081	1.06033	0.0864193	0.994943	0.0448225	OsOxO3, OsGLP3-5, GLP3-5	oxalate oxidase 3, german-like protein 3-5	Cupin domain containing protein, expressed	Similar to Oxalate oxidase 1 (EC 1.2.3.4) (Germin).
Os03g0285300	LOC_Os03g17680	0.976142	1.80631	-1.93762	7.27968e-11	2.31547e-32	3.80298e-37	0	0	expressed protein	Conserved hypothetical protein.
Os03g0777100	LOC_Os03g56590	0.975614	1.05074	-0.182497	2.26188e-24	2.28301e-28	0.145829	0	0	expressed protein	Conserved hypothetical protein.
Os09g0341500	LOC_Os09g17146	0.974793	-1.74022	1.38207	0.112317	0.000381972	0.014725	0	0	expressed protein	F-box domain, cyclin-like domain containing protein.
Os05g0227600	LOC_Os05g13940	0.974558	1.65948	0.593556	6.06366e-16	1.82811e-46	2.29165e-06	OsRePRP1.2, RePRP1.2	REPETITIVE PROLINE-RICH PROTEIN 1.2	retrotransposon protein, putative, unclassified, expressed	Proline-rich glycoprotein, ABA-dependent inhibition of root growth
Os11g0441500	LOC_Os11g25454	0.974204	1.37765	-0.567629	7.65571e-18	3.65879e-35	2.41365e-06	0	0	cytokinin-N-glucosyltransferase 1, putative, expressed	UDP-glucuronosyl/UDP-glucosyltransferase family protein.
Os09g0464066	None	0.972516	1.51861	-1.21569	0.0986729	0.00109006	0.0105514	-	-	-	-
Os05g0515500	LOC_Os05g43930	0.972384	2.52648	0.961795	0.0416781	1.09095e-10	0.0308412	0	0	O-methyltransferase, putative, expressed	Similar to O-methyltransferase ZRP4 (EC 2.1.1.-) (OMT).
Os01g0795400	LOC_Os01g58290	0.970984	1.0303	1.75217	0.000510791	4.31398e-05	3.0847e-12	Hwi2, OsSub9, SUB9	Subtilisin 9, SUBTILISIN 9	OsSub9 - Putative Subtilisin homologue, expressed	Similar to Subtilase.
Os05g0332600	LOC_Os05g26840	0.970218	1.1004	0.750345	3.56686e-10	2.8796e-14	1.8401e-06	0	0	permease domain containing protein, putative, expressed	Xanthine/uracil/vitamin C permease family protein.
Os02g0135200	LOC_Os02g04230	0.969875	1.1032	-0.336924	2.37842e-13	4.00688e-17	0.0337356	OsMPK13, OsMAPK2, OsBIMK2, BIMK2, MPK13, MAPK2	Mitogen-activated protein kinase13, BTH-Induced MAP Kinase 2, benzothiadiazole-induced MAP kinase 2	CGMC_MAPKCMGC_2.7 - CGMC includes CDA, MAPK, GSK3, and CLKC kinases, expressed	Similar to Mitogen-activated protein kinase 13.
Os01g0700400	None	0.968768	-6.05988	8.81551	0.0157034	3.33825e-147	7.99576e-39	-	-	-	-
Os10g0530800	None	0.967741	1.53783	0.100049	0.0285748	0.00245879	0.791579	-	-	-	-
Os06g0264432	None	0.966049	1.09117	0.226066	0.0117151	0.00158813	0.661791	-	-	-	-
Os01g0931000	LOC_Os01g70540	0.965772	1.15793	-0.000234008	4.71521e-14	1.02165e-20	0.999932	-	-	-	-
Os07g0417200	LOC_Os07g23430	0.965418	1.82138	-0.582144	0.0958791	7.86006e-05	0.289522	OsFAD2-2, FAD2-2, OsaFAD2-3, FAD2-3	fatty acid desaturase 2-2, microsomal delta-12 fatty acid desaturase2-2	fatty acid desaturase, putative, expressed	Similar to Delta 12 oleic acid desaturase FAD2.
Os08g0174100	LOC_Os08g07720	0.96432	3.30959	-0.0429671	0.0412028	3.34816e-08	0.963891	0	0	transferase family protein, putative, expressed	Similar to transferase family protein.
Os02g0740500	LOC_Os02g50700	0.962906	1.20589	-0.128881	8.41678e-13	3.12958e-20	0.524612	0	0	expressed protein	Conserved hypothetical protein.
Os10g0416800	LOC_Os10g28120	0.96257	1.75712	1.41188	2.15428e-14	2.51308e-49	5.98943e-31	Oschib2	0	glycosyl hydrolase, putative, expressed	Similar to Chitinase 2 (EC 3.2.1.14) (Tulip bulb chitinase-2) (TBC-2).
Os02g0168100	LOC_Os02g07160	0.962162	1.18795	-0.0731628	2.01647e-12	3.58615e-19	0.752558	OsHPPD, HPPD, Osl30, l30	4-hydroxyphenylpyruvate dioxygenase, p-hydroxyphenylpyruvate dioxygenase	glyoxalase family protein, putative, expressed	Similar to 4-hydroxyphenylpyruvate dioxygenase.
Os09g0478100	LOC_Os09g30120	0.961837	1.12226	0.137282	1.38515e-34	2.24638e-48	0.191884	OsCslE1, OsCSLE1	0	CSLE1 - cellulose synthase-like family E, expressed	Cellulose synthase family protein.
Os12g0127400	LOC_Os12g03390	0.961238	1.09353	-0.352093	0.151033	0.0306233	0.503655	OsFbox637, Os_F0061	F-box protein 637	OsFBX435 - F-box domain containing protein, expressed	Cyclin-like F-box domain containing protein.
Os01g0972000	LOC_Os01g74040	0.960997	-1.82856	1.46017	0.00424609	7.33503e-10	1.43267e-06	OsRFPH2-3	RING finger protein OsRFPH2-3, RING-H2 protein 3	zinc finger, RING-type, putative, expressed	Zinc finger, RING/FYVE/PHD-type domain containing protein.
Os04g0404800	LOC_Os04g33190	0.959903	1.24204	0.0531213	4.30417e-32	4.72847e-54	0.696763	0	0	AMP-binding enzyme, putative, expressed	Similar to H0502B11.5 protein.
Os11g0172100	LOC_Os11g07090	0.959407	0.979761	1.04033	3.21875e-06	4.55033e-07	1.92546e-07	OsPME30	pectin methylesterase 30	pectinesterase, putative, expressed	Similar to Pectinesterase.
Os03g0702500	LOC_Os03g49550	0.957674	-0.426113	1.15089	0.0621506	0.464714	0.0133527	0	0	glucosyltransferase, putative, expressed	UDP-glucuronosyl/UDP-glucosyltransferase family protein.
Os06g0195150	LOC_Os06g09450	0.956614	1.80603	-0.220158	0.100863	0.000244438	0.758912	-	-	-	-
Os05g0380200	None	0.955929	0.240809	-1.17621	1.58452e-08	0.285816	4.22529e-12	-	-	-	-
Os10g0391400	LOC_Os10g25230	0.955168	-0.454706	1.03732	0.0333857	0.356724	0.0129002	OsJAZ 13, OsJAZ13, JAZ13, OsTIFY11e	Jasmonate ZIM-domain protein 13	ZIM domain containing protein, putative, expressed	Tify domain containing protein.
Os05g0111800	LOC_Os05g02110	0.954704	0.136923	-1.12848	6.30503e-13	0.475485	1.58961e-17	OsPP2C46, PP2C46, OsPP71	protein phosphatase 2C46, protein phosphatase 2C 46, protein phosphatase 71	protein phosphatase 2C, putative, expressed	Similar to Protein phosphatase type 2C.
Os08g0466200	LOC_Os08g36340	0.954228	1.22298	-0.0934961	0.000264621	5.50236e-07	0.828633	OsHAK4	High-affinity Potassium(K+) Transporter 4, Probable potassium transporter 4	potassium transporter, putative, expressed	Similar to KUP-related potassium transporter.
Os05g0228000	LOC_Os05g13970	0.95411	1.01122	-0.856746	4.9274e-14	2.51211e-15	4.79085e-11	0	0	phosphorylase domain containing protein, putative, expressed	Purine and other phosphorylases, family 1 protein.
Os07g0609000	LOC_Os07g41820	0.95402	1.21842	-0.354348	2.45885e-47	2.64148e-77	5.77079e-07	0	0	stress responsive A/B Barrel domain containing protein, expressed	Stress responsive alpha-beta barrel domain containing protein.
Os01g0802700	LOC_Os01g58860	0.953183	1.11606	-0.0708092	2.13314e-07	2.74385e-10	0.823712	OsPIN9	0	auxin efflux carrier component, putative, expressed	Auxin efflux carrier domain containing protein.
Os01g0593700	LOC_Os01g41050	0.953122	0.519435	-1.45868	0.210752	0.201696	0.00324154	OsSultr3;5, OsSul3;5	sulphate transporter 3;5	sulfate transporter, putative, expressed	Sulphate transporter domain containing protein.
Os04g0142400	LOC_Os04g05650	0.951481	1.18223	-1.20434	3.24993e-06	6.52276e-09	3.75286e-09	0	0	expressed protein	Conserved hypothetical protein.
Os01g0847800	LOC_Os01g62880	0.951237	1.23025	0.037183	5.90238e-18	9.02997e-31	0.858548	OsAKR3, OsALR1, ALR1	aldose reductase 1	oxidoreductase, aldo/keto reductase family protein, putative, expressed	Similar to Aldose reductase (EC 1.1.1.21) (AR) (Aldehyde reductase) (20-alpha- hydroxysteroid dehydrogenase) (EC 1.1.1.149) (20-alpha-HSD).
Os11g0136600	LOC_Os11g04170	0.950938	-0.0669143	1.15474	0.0230408	0.916757	0.00246299	OsCDPK25, OsCPK25	calcium-dependent protein kinase	CAMK_CAMK_like.42 - CAMK includes calcium/calmodulin depedent protein kinases, expressed	Similar to Calcium-dependent protein kinase (Fragment).
Os07g0575700	LOC_Os07g38810	0.950121	-0.0763353	1.25406	0.00722809	0.887857	9.94241e-05	SIT3	Salt Intolerance 3	lectin receptor-type protein kinase, putative, expressed	Similar to Lectin-like receptor kinase 7;2.
Os03g0777000	LOC_Os03g56580	0.949308	1.29417	0.00916754	0.0608514	0.00345936	0.988709	ONAC066, ONAC66	NAC domain-containing protein 066, NAC domain-containing protein 66	no apical meristem protein, putative, expressed	NAC transcription factor, Positive regulation of resistance to blast and bacterial blight
Os06g0570600	None	0.948471	-7.4072	9.26457	0.0196277	1.75909e-177	1.36171e-41	OsCYP701A7	OsKOL1	Ent-kaurene oxidase-like protein 1	-
Os06g0143750	None	0.945454	-0.732422	1.13	0.114649	0.253257	0.0413164	-	-	-	-
Os04g0204200	LOC_Os04g12730	0.944192	1.12874	-0.218403	0.0511115	0.00863262	0.732795	0	0	expressed protein	Endonuclease/exonuclease/phosphatase domain containing protein.
Os10g0556200	LOC_Os10g40740	0.94391	1.38185	-0.764385	0.00094381	1.51257e-07	0.0085236	OsbHLH113, bHLH113	basic helix-loop-helix protein 113	helix-loop-helix DNA-binding domain containing protein, expressed	Hypothetical conserved gene.
Os03g0123800	LOC_Os03g03200	0.943802	1.1555	-0.347711	1.63252e-10	9.75312e-16	0.0450201	0	0	hydrolase, alpha/beta fold family protein, putative, expressed	Similar to Hydrolase.
Os08g0105700	LOC_Os08g01480	0.94235	2.86512	-0.410713	0.000356645	4.31229e-35	0.200759	0	CYP450-Like Gene, CYP-like protein	cytochrome P450, putative, expressed	Similar to Bx2-like protein.
Os02g0570500	LOC_Os02g36150	0.941056	-1.04612	1.53078	0.0805411	0.089732	0.00346146	Oscyp71Z6	Cytochrome P450 71Z6	cytochrome P450, putative, expressed	Similar to Cytochrome P450 family protein, expressed.
Os07g0691600	LOC_Os07g49120	0.940555	1.14006	-0.00417479	4.01766e-15	1.43427e-22	0.986631	0	0	sex determination protein tasselseed-2, putative, expressed	Similar to Alcohol dehydrogenase (Fragment).
Os04g0684900	LOC_Os04g58810	0.940112	-2.02628	1.63946	0.0190682	2.47173e-09	2.90657e-06	OsCAF1B, OsCAF1-5	CCR4-associated factor 1B, carbon catabolite repressor 4-associated factor 1B, CCR4-associated factor 1-5	CAF1 family ribonuclease containing protein, putative, expressed	Component of the CCR4-NOTcomplex, Deadenylase, Deadenylation (poly(A) tail shortening), Development and stress response
Os01g0940700	LOC_Os01g71340	0.938661	2.13517	0.873305	0.000726748	1.6758e-19	0.00130213	OsPR2, PR2, OsGlu1, Glu1	beta-1, 3-glucanase, pathogenesis-related protein 2	glycosyl hydrolases family 17, putative, expressed	Similar to Glucan endo-1, 3-beta-glucosidase GII precursor (EC 3.2.1.39) ((1->3)- beta-glucan endohydrolase GII) ((1->3)-beta-glucanase isoenzyme GII) (Beta-1, 3-endoglucanase GII).
Os03g0854000	LOC_Os03g63700	0.93622	1.22881	-1.19116	9.91339e-20	1.26745e-32	1.57296e-30	0	0	AIG2-like family domain containing protein, expressed	Butirosin biosynthesis, BtrG-like domain containing protein.
Os01g0102300	LOC_Os01g01280	0.934367	1.88088	-0.970676	0.00190256	7.44975e-12	0.0013201	OsTLP27	Thylakoid lumenal protein 27	expressed protein	Thylakoid lumen protein, Photosynthesis and chloroplast development
Os05g0530701	LOC_Os05g45430	0.934344	1.11792	-0.0672354	0.0414402	0.00625381	0.929554	0	0	TOO MANY MOUTHS precursor, putative, expressed	Leucine-rich repeat, plant specific containing protein.
Os08g0102400	LOC_Os08g01190	0.934216	2.06255	-0.19163	0.0161333	3.43643e-10	0.727725	OsOFP28, OsOFP25	OVATE family protein 28, ovate family protein 25, OVATE-domain containing protein 25	ATOFP18/OFP18, putative, expressed	Hypothetical conserved gene.
Os09g0332600	None	0.933961	1.1815	0.232132	3.26612e-13	1.40599e-21	0.152006	-	-	-	-
Os05g0429000	LOC_Os05g35440	0.93149	1.16407	0.106813	1.23666e-24	1.10132e-39	0.426368	OsSHM5, SHM5, OsSHMT5, SHMT5, OsSHTM2, SHTM2	serine hydroxymethyltransferase 5, serine hydroxymethyltransferase-2	serine hydroxymethyltransferase, mitochondrial precursor, putative, expressed	Similar to Hydroxymethyltransferase.
Os01g0159400	LOC_Os01g06600	0.93098	1.43852	-0.396049	1.32974e-25	4.57877e-61	3.90836e-05	0	0	glutaryl-CoA dehydrogenase, mitochondrial precursor, putative, expressed	Similar to Acyl-coenzyme A oxidase 4, peroxisomal (EC 1.3.3.6) (AOX 4) (Short- chain acyl-CoA oxidase) (SAOX) (AtCX4) (G6p) (AtG6).
Os10g0576900	LOC_Os10g42620	0.930853	1.68295	1.35614	1.21829e-05	2.65502e-19	9.04253e-12	OsCCR3	Cinnamoyl-CoA reductase 3	dihydroflavonol-4-reductase, putative, expressed	NAD(P)-binding domain containing protein.
Os08g0549900	LOC_Os08g43620	0.930634	1.86756	-0.306347	0.110513	0.000102502	0.643824	0	0	expressed protein	Conserved hypothetical protein.
Os11g0701800	LOC_Os11g47580	0.93015	1.71141	-0.728142	0.00612376	1.65926e-08	0.039821	C10701	xylanase inhibitor protein, rice xylanase inhibitor	glycosyl hydrolase, putative, expressed	Chitinase (EC 3.2.1.14) III C10701-rice (EC 3.2.1.14) (Class III chitinase homologue (OsChib3H-a)H-).
Os11g0540600	LOC_Os11g33394	0.930118	-0.674811	-1.00085	0.0279604	0.11302	0.0119853	0	0	plant protein of unknown function domain containing protein, expressed	Protein of unknown function DUF247, plant family protein.
Os09g0462100	LOC_Os09g28740	0.929438	1.39328	1.02586	3.28635e-07	9.22269e-18	5.70088e-09	0	0	gibberellin receptor GID1L2, putative, expressed	Alpha/beta hydrolase fold-3 domain containing protein.
Os04g0571450	None	0.928394	0.0357461	-1.51703	0.275629	0.96831	0.00159939	-	-	-	-
Os02g0673100	LOC_Os02g45160	0.926676	1.11698	-0.785473	1.02201e-26	4.24186e-38	7.32549e-19	OsALMT7, ALMT7	Aluminum-activated malate transporter 7, panicle apical abortion1-1	aluminum-activated malate transporter, putative, expressed	Aluminum-activated malate transporter, Maintenance of panicle size and grain yield
Os07g0673400	LOC_Os07g47620	0.92646	1.8285	-1.34034	0.156195	7.51669e-05	0.00295961	OsUsp1	universal stress protein 1	universal stress protein domain containing protein, putative, expressed	Rossmann-like alpha/beta/alpha sandwich fold domain containing protein.
Os04g0523600	LOC_Os04g44240	0.922676	1.52679	-0.707517	1.48205e-20	2.77529e-55	5.15639e-12	0	0	cytokinin-O-glucosyltransferase 3, putative, expressed	Similar to OSIGBa0153E02-OSIGBa0093I20.8 protein.
Os07g0643400	LOC_Os07g44890	0.922492	1.47944	0.0305021	6.76269e-06	8.07693e-15	0.938827	0	0	gibberellin receptor GID1L2, putative, expressed	Alpha/beta hydrolase fold-3 domain containing protein.
Os02g0655700	LOC_Os02g43860	0.922398	1.10286	0.135079	3.60831e-32	9.67375e-47	0.195225	OsCAT2	cationic amino acid transporter 2	amino acid permease, putative, expressed	Amino acid/polyamine transporter I family protein.
Os08g0391000	None	0.922335	1.87459	-2.30093	0.000194015	9.46087e-16	2.22122e-23	-	-	-	-
Os11g0702200	LOC_Os11g47610	0.920334	1.32935	-0.440428	0.0252923	0.000262243	0.357987	0	0	glycosyl hydrolase, putative, expressed	Glycoside hydrolase, family 18 protein.
Os05g0542001	LOC_Os05g46440	0.919581	0.0207667	1.18614	0.0165829	0.970306	0.000629087	0	0	expressed protein	Conserved hypothetical protein.
Os07g0517900	LOC_Os07g33420	0.919367	0.815899	-1.09712	5.28335e-13	9.88583e-10	3.5886e-17	0	0	hydroxylase, putative, expressed	Similar to taxane 10-beta-hydroxylase.
Os12g0617800	LOC_Os12g42300	0.915588	1.57545	-0.837249	9.31794e-11	1.18989e-29	1.79072e-08	0	0	potasium efflux antiporter protein, putative, expressed	Cation/H+ exchanger domain containing protein.
Os03g0273200	LOC_Os03g16610	0.915297	0.504245	1.38536	0.00106962	0.0939406	6.72776e-08	Lac, OsLAC11, LAC10, OsLAC10	lactase, laccase 11	laccase precursor protein, putative, expressed	Similar to Laccase (EC 1.10.3.2).
Os07g0153150	LOC_Os07g05840	0.912993	-0.838715	1.53974	0.0729377	0.217539	0.00396741	0	0	expressed protein	Conserved hypothetical protein.
Os02g0585200	LOC_Os02g37330	0.911433	-1.32933	0.762788	0.0537417	0.000997965	0.0993351	0	0	heavy metal associated domain containing protein, expressed	Heavy metal transport/detoxification protein domain containing protein.
Os02g0740400	LOC_Os02g50690	0.911358	1.08586	-0.384166	4.98414e-08	2.71076e-11	0.0499438	OsGELP44, OsGELP44a, OsGELP44b	GDSL esterase/lipase protein 44	GDSL-like lipase/acylhydrolase, putative, expressed	Similar to GSDL-motif lipase.
Os04g0320700	LOC_Os04g25440	0.91083	1.66523	-0.86726	6.51048e-20	4.10602e-65	1.19166e-17	0	0	cytokinin-O-glucosyltransferase 2, putative, expressed	Similar to Glucosyltransferase (Fragment).
Os06g0323100	LOC_Os06g21820	0.910468	1.38922	-0.069382	3.16736e-30	4.94409e-71	0.584731	0	indole-3-acetate O-methyl- transferase 1-like, jasmonate O-methyltransferase	jasmonate O-methyltransferase, putative, expressed	Similar to H1005F08.18 protein.
Os12g0520200	LOC_Os12g33610	0.909504	-0.813332	1.59897	0.0670351	0.0933902	0.000167101	OsPAL03, OsPAL9, TAM1, OsTAM1, TAM, OsTAM	Phenylalanine ammonia-lyase 03, Tyrosine Aminomutase 1	phenylalanine ammonia-lyase, putative, expressed	Similar to phenylalanine ammonia-lyase.
Os07g0627500	LOC_Os07g43440	0.908176	1.14941	0.0477935	0.122631	0.0260135	0.952621	0	0	expressed protein	Hypothetical conserved gene.
Os12g0133500	LOC_Os12g03970	0.908049	0.974071	1.04149	0.00362897	0.000563116	0.000362852	OsCDPK26, OsCPK26	calcium-dependent protein kinase	CAMK_CAMK_like.44 - CAMK includes calcium/calmodulin depedent protein kinases, expressed	Similar to Calcium-dependent protein kinase (Fragment).
Os01g0714600	LOC_Os01g51670	0.907736	-1.44107	0.71156	0.0721072	0.000549974	0.155792	0	0	expressed protein	Similar to cDNA clone:J023088C01, full insert sequence.
Os02g0251900	LOC_Os02g15290	0.906279	-1.06224	0.216183	0.196948	0.0262752	0.796494	OsVQ7	VQ motif-containing protein 7	VQ domain containing protein, putative, expressed	Similar to Tobacco rattle virus-induced protein variant 2.
Os08g0428100	LOC_Os08g33140	0.906033	1.03426	-0.771349	3.99585e-06	9.53074e-08	0.000147459	OsFbox445, Os_F0550	F-box protein 445	F-box domain containing protein, expressed	Hypothetical conserved gene.
Os08g0390700	LOC_Os08g30100	0.905319	1.85727	-2.18601	0.0307698	3.35464e-07	1.61824e-09	0	0	1-aminocyclopropane-1-carboxylate oxidase homolog 1, putative, expressed	Similar to 2-oxoglutarate-dependent oxygenase.
Os04g0610400	LOC_Os04g52090	0.904495	-1.31837	1.34195	0.00627828	9.38344e-06	7.27821e-06	OsAP2-39, OsERF#077, OsERF077, OsERF77, AP2/EREBP#149, AP2/EREBP149	APETALA-2-like transcription factor OsAP2-39, ethylene response factor 77, APETALA2/ethylene-responsive element binding protein 149	AP2 domain containing protein, expressed	APETALA-2-like transcription Factor, Control of the abscisic acid (ABA)/gibberellin (GA) balance
Os07g0201500	LOC_Os07g10190	0.9044	1.95615	-0.017193	9.06598e-05	1.46866e-21	0.972033	0	0	glucosyltransferase, putative, expressed	UDP-glucuronosyl/UDP-glucosyltransferase domain containing protein.
Os01g0696500	None	0.90282	1.01376	0.208533	9.71689e-10	6.82332e-13	0.288745	-	-	-	-
Os01g0248701	LOC_Os01g14630	0.901474	1.75502	0.883092	0.0660986	3.29009e-05	0.0551848	0	0	polyprenyl synthetase, putative, expressed	Terpenoid synthase domain containing protein.
Os10g0476300	LOC_Os10g33650	0.900479	0.857587	1.34521	9.58491e-12	1.73999e-11	3.3214e-26	0	0	CK1_CaseinKinase_1.9 - CK1 includes the casein kinase 1 kinases, expressed	Similar to casein kinase I isoform delta-like.
Os08g0325134	LOC_Os08g23570	0.897996	-1.32094	1.31914	0.117707	0.0185459	0.0213875	0	0	B3 DNA binding domain containing protein, expressed	Putative B3 domain-containing protein Os08g0325100.
Os11g0228201	None	0.896902	1.75038	-1.26684	0.000621276	2.43881e-12	1.22156e-06	-	-	-	-
Os02g0791700	LOC_Os02g54900	0.89676	1.59331	-0.630004	0.000257522	1.83299e-12	0.0166086	0	0	STE_PAK_Ste20_STLK.2 - STE kinases include homologs to sterile 7, sterile 11 and sterile 20 from yeast, expressed	Similar to STE20/SPS1-related proline-alanine-rich protein kinase.
Os04g0687800	LOC_Os04g59120	0.89599	1.5463	-0.0333641	0.0999293	0.00492426	0.967633	OsUMAMIT7	Usually Multiple Acids Move In and out Transporter 7	auxin-induced protein 5NG4, putative, expressed	Protein of unknown function DUF6, transmembrane domain containing protein.
Os03g0655100	LOC_Os03g45250	0.895136	2.51234	-0.578283	0.0118045	1.14633e-16	0.140243	0	0	2-aminoethanethiol dioxygenase, putative, expressed	Similar to Cupin, RmlC-type.
Os05g0205050	LOC_Os05g11560	0.890582	1.26198	0.1183	1.81441e-06	3.73712e-13	0.681449	-	-	-	-
Os03g0828600	LOC_Os03g61290	0.890071	2.65672	-1.58376	0.00802401	8.26091e-20	2.08884e-07	OsCHX13	cation/H+ exchanger 13	ATCHX, putative, expressed	Similar to ATCHX19 (CATION/H+ EXCHANGER 19); monovalent cation:proton antiporter/ sodium:hydrogen antiporter.
Os11g0459600	None	0.889806	1.17193	-1.56854	0.0358513	0.00223857	2.50044e-05	-	-	-	-
Os03g0694500	LOC_Os03g48810	0.887666	0.911791	1.42944	7.68367e-12	1.6931e-13	9.95527e-31	0	0	nucleobase-ascorbate transporter, putative, expressed	Similar to Permease 1.
Os01g0185350	None	0.887106	-0.547962	1.19755	0.00561119	0.0918372	3.85821e-05	-	-	-	-
Os03g0573500	LOC_Os03g37720	0.885598	-0.884671	1.72967	0.113691	0.124001	0.000365362	0	0	NBS-LRR type disease resistance protein Rps1-k-1, putative, expressed	Disease resistance protein domain containing protein.
Os10g0519750	None	0.883613	1.61303	-0.0338538	0.103038	0.00353193	0.96753	-	-	-	-
Os09g0572900	LOC_Os09g39960	0.883109	1.11985	-0.481707	2.85112e-10	2.10427e-16	0.00146927	DJ-LM, OsDRP1E, DRP1E	dongjin-lesion mimic, dynamin-related protein 1E	dynamin family protein, putative, expressed	Dynamin-related protein 1E, Negative regulation of programmed cell death, Control of cytochrome c release
Os05g0372300	LOC_Os05g30890	0.881371	-1.46177	1.7786	0.0686098	0.000369118	1.10517e-05	0	0	cytochrome P450, putative, expressed	Cytochrome P450 family protein.
Os05g0510600	LOC_Os05g43510	0.880823	1.11915	-0.0553388	5.57101e-07	2.36078e-11	0.862324	0	0	decarboxylase, putative, expressed	Similar to tyrosine/DOPA decarboxylase 1.
Os09g0272600	LOC_Os09g10010	0.88061	1.79026	-0.47135	2.21809e-11	3.6642e-46	0.00107134	0	0	expressed protein	Conserved hypothetical protein.
Os01g0305300	None	0.880188	-1.03541	1.10525	0.0138395	0.00144019	0.000694215	-	-	-	-
Os11g0701600	LOC_Os11g47570	0.880176	1.25023	-0.798136	0.0232189	0.000294684	0.0364236	0	0	glycosyl hydrolase, putative, expressed	Glycoside hydrolase, family 18, catalytic domain domain containing protein.
Os07g0510500	LOC_Os07g32630	0.87909	1.45684	0.0323523	1.58092e-05	6.16953e-15	0.933858	0	0	UDP-glucoronosyl and UDP-glucosyl transferase domain containing protein, expressed	UDP-glucuronosyl/UDP-glucosyltransferase family protein.
Os08g0206500	LOC_Os08g10560	0.878266	2.30562	-0.50667	0.140104	1.53985e-06	0.371683	OsHAP5F, NF-YC, CBF-C, OsNF-YC5, Os-NF-YC5, NF-YC5, NFYC5	Nuclear factor Y C5 subunit, Nuclear factor Y C subunit 5, NUCLEAR FACTOR-Y subunit C5, NUCLEAR FACTOR-Y subunit NF-YC5, NF-YC subunit 5, NF-YC family 5	histone-like transcription factor and archaeal histone family protein, expressed	Similar to HAP5 subunit of HAP complex.
Os07g0611500	LOC_Os07g42070	0.876103	-1.4914	0.7096	2.15191e-06	1.13451e-17	0.000144599	0	0	DC1 domain-containing protein, putative, expressed	C1-like domain containing protein.
Os08g0453200	LOC_Os08g35190	0.875876	1.25005	-1.28993	2.79363e-13	8.37317e-27	2.27504e-28	0	Dormancyauxin associated family protein	auxin-repressed protein, putative, expressed	Similar to Auxin-repressed protein.
Os05g0503300	LOC_Os05g42350	0.874841	1.82173	-0.591015	3.7054e-29	4.171e-126	1.82399e-13	0	0	ferredoxin--nitrite reductase, putative, expressed	Similar to Sulfite reductase (Fragment).
Os06g0574100	LOC_Os06g37610	0.874478	1.10712	-0.122685	3.79249e-13	2.82397e-21	0.495325	0	0	Cyclopropane-fatty-acyl-phospholipid synthase, putative, expressed	Similar to predicted protein.
Os11g0461200	LOC_Os11g27370	0.874199	1.63197	0.515209	0.000254841	5.40908e-15	0.0460222	0	0	UDP-glucoronosyl and UDP-glucosyl transferase domain containing protein, expressed	UDP-glucuronosyl/UDP-glucosyltransferase domain containing protein.
Os06g0318600	LOC_Os06g21380	0.872622	1.03754	-0.31735	0.0382145	0.00608515	0.539885	OsCttP3, CTTP3	C-terminal processing peptidase 3, C-TERMINAL PROCESSING PEPTIDASE 3	OsCttP3 - Putative C-terminal processing peptidase homologue, expressed	Peptidase S41 domain containing protein.
Os09g0400600	LOC_Os09g23595	0.872575	1.4541	-0.424914	0.00741611	5.10747e-07	0.266751	0	0	expressed protein	Hypothetical protein.
Os02g0564600	LOC_Os02g35650	0.872015	1.58126	-0.0934882	0.00874916	4.3863e-08	0.862943	OsLEA10	late embryogenesis abundant protein 10	late embryogenesis abundant protein, putative, expressed	Late embryogenesis abundant protein 3 family protein.
Os05g0360900	LOC_Os05g29740	0.870249	1.31309	-0.189793	0.0781059	0.00172769	0.772823	0	0	invertase/pectin methylesterase inhibitor family protein, putative, expressed	Pectinesterase inhibitor domain containing protein.
Os02g0193300	LOC_Os02g09990	0.869663	-0.753567	1.21468	0.0570257	0.0827942	0.00247047	0	0	expressed protein	Conserved hypothetical protein.
Os08g0201100	LOC_Os08g10100	0.869304	1.27431	-0.282703	0.0251649	0.000182474	0.567289	0	0	expressed protein	Conserved hypothetical protein.
Os12g0626500	LOC_Os12g43140	0.869166	-1.93961	3.05928	0.00483928	6.20606e-15	9.03579e-33	LEA D-34	late embryogenesis abundant protein D-34	late embryogenesis abundant protein D-34, putative, expressed	Similar to late embryogenesis abundant protein D-34.
Os02g0143350	None	0.868004	-0.0555556	1.28581	0.0215871	0.923712	0.00011237	-	-	-	-
Os07g0194100	LOC_Os07g09610	0.867502	1.51338	0.157811	2.93927e-08	1.35603e-25	0.479489	0	0	CAMK_KIN1/SNF1/Nim1_like_AMPKh.1 - CAMK includes calcium/calmodulin depedent protein kinases, expressed	Similar to OSK2 (Fragment).
Os02g0629800	LOC_Os02g41904	0.867406	1.6783	-0.145697	1.29145e-14	1.12767e-54	0.353109	OsCPT1, CPT1, DEFL7, OsDEFL7, OsDf-07, Df-07, OsPR12, PR12, DEF7, OsDEF7, OsAFP1, AFP1	Cp-thionin 1, defensing-like 7, Pathogenesis related gene 12, cadmium accumulation in leaf 1, Cd accumulation in leaf 1	DEF7 - Defensin and Defensin-like DEFL family, expressed	Defensin-like protein, Positive regulation of Cd accumulation in rice leaves, Mediation of Cd efflux from cytosol into extracellular spaces via chelation
Os11g0465200	LOC_Os11g27730	0.865016	0.30797	1.51915	0.0391493	0.510103	2.15525e-05	0	0	cytochrome P450, putative, expressed	Similar to Bx2-like protein.
Os02g0130200	LOC_Os02g03750	0.862872	1.22799	-0.0723393	0.0889316	0.0046006	0.929516	OsPGL15, PGL15	Polygalacturonases-Like 15, PG-like 15	polygalacturonase, putative, expressed	Pectin lyase fold/virulence factor domain containing protein.
Os12g0608666	None	0.861737	-1.10762	1.20561	0.167353	0.0457821	0.0291484	-	-	-	-
Os04g0644100	LOC_Os04g55120	0.860901	0.682552	1.29144	0.000112597	0.00168269	3.98477e-10	0	0	jp18, putative, expressed	Sterile alpha motif homology domain containing protein.
Os07g0151200	LOC_Os07g05640	0.860862	1.57617	-0.567576	1.31684e-09	2.77245e-31	0.000164417	0	0	transporter family protein, putative, expressed	Sugar/inositol transporter domain containing protein.
Os02g0214900	LOC_Os02g12350	0.857644	2.7886	-1.91141	0.0006632	5.63542e-34	4.72905e-16	OsHDAC3, HDA703	class-1 type histone deacetylase3	histone deacetylase, putative, expressed	Class-I type histone deacetylase, Reproductive development, Seed morphology
Os02g0139000	LOC_Os02g04640	0.856902	1.16132	-0.291079	3.10266e-21	7.95656e-39	0.00545762	OsPHR3, Os-PHR3, OsPHL1, PHL1	Phosphate Starvation Response3, PHOSPHATE RESPONSE3	Myb-like DNA-binding domain containing protein, putative, expressed	Transcription factor, Regulation of Pi signaling and homeostasis, Tolerance to low-Pi stress
Os12g0634600	LOC_Os12g43810	0.85649	1.39947	0.0335717	0.00382366	7.89024e-08	0.948745	0	0	expressed protein	Conserved hypothetical protein.
Os10g0542900	LOC_Os10g39680	0.856405	1.02583	-0.775576	0.00341903	0.000172404	0.0074887	Cht8, OsChia2a, Cht2, Rcht2, Chia2a, CHIT14, OsCHIT14	Chitinase8, Chitinase 8, Pathogenesis related (PR)-3 chitinase 8, Pathogenesis related-3 chitinase 8, PR-3 chitinase 8, Class II chitinase a	CHIT14 - Chitinase family protein precursor, expressed	Similar to chitinase.
Os09g0568050	None	0.85561	-1.16438	0.696063	0.226976	0.0177456	0.291343	-	-	-	-
Os10g0113900	LOC_Os10g02480	0.855428	1.5644	-1.31672	0.001833	8.17371e-10	4.67838e-07	0	0	oxidoreductase, aldo/keto reductase family protein, putative, expressed	Similar to NAD(P)H-dependent oxidoreductase.
Os01g0158800	LOC_Os01g06540	0.851672	-0.754794	1.00326	0.0857041	0.21441	0.0385826	0	0	PHD finger protein, putative, expressed	Similar to PHD finger protein.
Os07g0188249	None	0.851404	0.180546	1.07235	0.139334	0.83061	0.0410182	-	-	-	-
Os06g0155750	None	0.851247	1.23495	-4.10624	0.0496797	0.00207219	4.49898e-16	-	-	-	-
Os01g0936000	LOC_Os01g70990	0.850039	1.1998	-1.03779	0.120005	0.00746002	0.0262828	OsGRX7	glutaredoxin 7	OsGrx_C6 - glutaredoxin subgroup III, expressed	Putative glutaredoxin-C2.
Os09g0412300	LOC_Os09g24580	0.849939	-2.14327	1.63718	0.0449982	5.44278e-10	5.09722e-06	0	0	EF hand family protein, putative, expressed	Similar to Calmodulin-like protein.
Os06g0697200	LOC_Os06g48210	0.849853	1.12881	-0.131053	0.194194	0.0406636	0.862119	OsRH35B	RNA helicase 35B	DEAD-box ATP-dependent RNA helicase, putative, expressed	DEAD-box protein abstrakt.
Os11g0689300	LOC_Os11g46230	0.849637	1.32617	-0.0334482	0.135978	0.0156527	0.968205	OsPCBP	pollen-specific calmodulin-binding protein	tetratricopeptide repeat domain containing protein, expressed	Similar to Calmodulin-binding protein.
Os01g0878800	LOC_Os01g65680	0.843727	1.24303	0.0328923	7.40599e-34	5.70715e-74	0.79256	0	DOPA dioxygenase	4,5-DOPA dioxygenase extradiol, putative, expressed	Similar to 4, 5-DOPA dioxygenase extradiol.
Os02g0271600	LOC_Os02g17150	0.843348	1.92371	1.36796	0.093912	3.08442e-05	0.00173703	OsSub18, SUB18	Subtilisin 18, SUBTILISIN 18	OsSub18 - Putative Subtilisin homologue, expressed	Similar to Subtilase.
Os04g0477025	None	0.842391	-1.31091	0.556649	0.170546	0.00629188	0.372249	-	-	-	-
Os11g0151700	LOC_Os11g05400	0.842092	0.639176	4.48318	1.05139e-08	7.93096e-06	4.91787e-245	OsPAP21b	purple acid phosphatase 21b	Ser/Thr protein phosphatase family protein, putative, expressed	Purple acid phosphatase (EC:3.1.3.2), Improvement in phosphate acquisition and utilization
Os03g0369250	None	0.841889	1.21035	-0.653633	1.44195e-05	7.72432e-11	0.00139273	-	-	-	-
Os03g0390200	LOC_Os03g27280	0.84024	1.34563	-0.225648	5.02761e-12	1.07176e-30	0.139473	OsSAPK1	stress/ABA-activated protein kinase 1, Stress-Activated Protein Kinase 1	CAMK_CAMK_like.19 - CAMK includes calcium/calmodulin depedent protein kinases, expressed	Serine/threonine protein kinase, Hyperosmotic stress response
Os09g0440300	LOC_Os09g26880	0.839832	1.08481	-0.686209	2.28131e-33	1.86511e-55	2.95544e-22	OsALDH7, osaldh7, LDH, ALDH7B7, OsALDH7B6, ALDH7B6	Oryza sativa Aldehyde Dehydrogenase 7, Family 7 ALDH, lactic acid dehydrogenase, Aldehyde Dehydrogenase 7B6	aldehyde dehydrogenase, putative, expressed	Aldehyde dehydrogenase, Seed maturation, Maintenance of viability during storage, Lysine catabolism
Os02g0124400	LOC_Os02g03200	0.837083	0.232655	1.0263	0.113228	0.787955	0.042934	0	0	FAD-binding and arabino-lactone oxidase domains containing protein, putative, expressed	D-arabinono-1, 4-lactone oxidase domain containing protein.
Os12g0634900	LOC_Os12g43840	0.836728	1.29418	0.221676	0.0742386	0.0010326	0.708198	0	0	ankyrin repeat domain-containing protein, putative, expressed	Ankyrin repeat domain containing protein.
Os11g0566800	LOC_Os11g35930	0.835842	-0.9786	4.33444	0.0108262	0.000269029	1.62542e-58	OsPKS27	polyketide synthase 27	chalcone synthase, putative, expressed	Similar to Bibenzyl synthase (EC 2.3.1.-).
Os10g0469700	LOC_Os10g33140	0.833948	1.43272	-0.430969	1.69553e-08	2.31889e-24	0.00933337	0	0	hcrVf2 protein, putative, expressed	Leucine-rich repeat, typical subtype containing protein.
Os10g0456000	None	0.832875	2.14213	-0.730968	2.28343e-07	9.70796e-47	7.17368e-06	-	-	-	-
Os11g0508600	LOC_Os11g31190	0.832376	1.40045	-0.189049	2.56355e-13	1.12282e-37	0.202948	OsSWEET14, SWEET14, Os11N3, Os-11N3, Xa41(t), xa41, Os11N3/SWEET14	Xanthomonas oryzae pv. oryzae resistance 41	nodulin MtN3 family protein, putative, expressed	Sugar transporter, TAL effector-mediated susceptibility to bacterial pathogen
Os04g0609300	LOC_Os04g51980	0.832357	0.780716	1.5917	6.80486e-08	1.3718e-07	2.3642e-28	0	0	transferase family domain containing protein, expressed	Transferase family protein.
Os04g0584550	None	0.832045	0.774172	-1.15155	0.146863	0.118395	0.0148241	-	-	-	-
Os02g0108700	LOC_Os02g01880	0.829909	1.13607	0.0319779	0.0180906	0.000255877	0.958444	0	0	U5 small nuclear ribonucleoprotein 200 kDa helicase, putative, expressed	Similar to predicted protein.
Os07g0631700	LOC_Os07g43800	0.82978	-1.09185	1.39626	4.92376e-09	9.53197e-16	3.47643e-25	0	0	EF hand family protein, putative, expressed	EF-Hand type domain containing protein.
Os03g0155500	LOC_Os03g06010	0.829495	0.716175	1.20844	0.00124595	0.0028678	2.4957e-07	OsEXPA25, OsEXP25, osaEXPa1.6	Rice expansin-25, Expansin-A25, Alpha-expansin-25	expansin precursor, putative, expressed	Similar to Expansin-A25.
Os01g0713800	LOC_Os01g51620	0.828775	1.20681	-0.205099	0.158935	0.0134857	0.775363	0	0	KRR1 small subunit processome component, putative, expressed	Similar to RNA binding.
Os01g0214600	LOC_Os01g11620	0.827046	1.16599	1.34063	1.85788e-13	3.95879e-28	2.05514e-35	OsGELP2, OsGELP2a, OsGELP2b	GDSL esterase/lipase protein 2	GDSL-like lipase/acylhydrolase, putative, expressed	Lipase, GDSL domain containing protein.
Os04g0122000	LOC_Os04g03180	0.826983	-1.14636	-0.433855	0.246985	0.0127478	0.540184	0	0	disease resistance protein, putative, expressed	Leucine-rich repeat, N-terminal domain containing protein.
Os10g0130200	LOC_Os10g04020	0.826743	1.30357	-1.25239	2.37984e-06	9.77313e-14	1.33062e-12	OsFbox520, Os_F0588	F-box protein 520	OsFBX356 - F-box domain containing protein, expressed	Hypothetical conserved gene.
Os11g0639400	None	0.82609	1.05497	-0.990856	0.0256235	0.00215149	0.00493722	-	-	-	-
Os02g0771600	LOC_Os02g53180	0.824807	0.445133	1.12457	6.19272e-08	0.00513934	1.16e-14	OsACO3	ACC oxidase 3	1-aminocyclopropane-1-carboxylate oxidase protein, putative, expressed	Similar to 1-aminocyclopropane-1-carboxylate oxidase (Fragment).
Os06g0670000	LOC_Os06g45860	0.824573	1.13583	0.21965	1.48646e-19	5.83666e-38	0.0449153	0	0	molybdenum cofactor sulfurase, putative, expressed	Similar to Molybdenum cofactor sulfurase.
Os01g0303800	LOC_Os01g19820	0.823226	1.3215	-0.689118	1.39543e-08	1.97037e-21	3.51133e-06	0	0	universal stress protein domain containing protein, putative, expressed	UspA domain containing protein.
Os03g0859100	LOC_Os03g64170	0.822879	1.65814	-1.84157	0.000236045	2.51867e-15	1.09132e-18	OsGELP55, OsGELP55a, OsGELP55b	GDSL esterase/lipase protein 55	GDSL-like lipase/acylhydrolase, putative, expressed	Esterase, SGNH hydrolase-type domain containing protein.
Os07g0503900	LOC_Os07g32060	0.822522	1.58749	-1.11184	4.28827e-06	3.78993e-20	6.0637e-10	UGT, OsUGT707A2	UDP-glucosyl transferase, flavone 5-O-glucosyltransferase, UDP-dependent glycosyltransferase 707A2	UDP-glucoronosyl/UDP-glucosyl transferase, putative, expressed	UDP-glucuronosyl/UDP-glucosyltransferase family protein.
Os02g0484950	None	0.821541	1.04689	-0.90188	0.0979414	0.0139257	0.043288	-	-	-	-
Os02g0630000	LOC_Os02g41910	0.821131	1.36797	-2.03967	0.00174521	2.20033e-07	9.47889e-16	OsFbox102, Os_F0177	F-box protein 102	OsFBO12 - F-box and other domain containing protein, expressed	F-box domain, cyclin-like domain containing protein.
Os12g0143800	LOC_Os12g04980	0.819619	1.17913	-0.419051	0.117302	0.00728675	0.461948	OsDMC1A, OsDmc1A, Dmc1A, DMC1, OsDMC1, RiLIM15A, OsRad51	MEIOTIC PROTEIN Dmc1A, DNA repair protein Rad51	DNA repair protein Rad51, putative, expressed	Meiosis-specific DNA recombinase, Synaptonemal complex (SC) assembly
Os03g0701200	LOC_Os03g49440	0.818578	1.00264	0.188469	3.84197e-18	1.57787e-27	0.109462	0	0	phosphatase, putative, expressed	Similar to Sugar-starvation induced protein (Fragment).
Os07g0566150	None	0.81794	-1.19939	1.10583	0.127432	0.00786285	0.0179812	-	-	-	-
Os06g0178800	None	0.817766	-0.366215	1.27208	0.114086	0.661992	0.0150801	-	-	-	-
Os09g0460400	LOC_Os09g28630	0.817438	1.24583	0.459147	0.00166939	7.04995e-08	0.107566	0	0	gibberellin receptor, putative, expressed	Alpha/beta hydrolase fold-3 domain containing protein.
Os04g0578550	None	0.817204	1.11524	0.929783	0.00363794	4.81034e-06	0.000405202	-	-	-	-
Os01g0606000	LOC_Os01g42110	0.81495	0.437598	1.83396	0.0927956	0.555621	0.000174066	OsSWEET6a, SWEET6a	0	nodulin MtN3 family protein, putative, expressed	MtN3 and saliva related transmembrane protein family protein.
Os10g0491000	LOC_Os10g34930	0.812818	1.55589	-0.964236	0.000527624	2.51619e-13	1.82667e-05	0	basic secretory protein	secretory protein, putative, expressed	Plant Basic Secretory Protein family protein.
Os01g0229800	LOC_Os01g12940	0.810085	0.886684	1.21213	0.000208491	3.93728e-06	1.28651e-09	0	0	phosphorylase domain containing protein, putative, expressed	Similar to Vegetative storage protein PNI288.
Os05g0596000	LOC_Os05g51750	0.808807	1.85279	-1.08655	0.0128822	1.11774e-10	0.000459575	0	0	aspartyl protease family protein, putative, expressed	Peptidase A1 domain containing protein.
Os05g0482501	LOC_Os05g40400	0.807362	1.36794	0.969442	0.0159326	4.76885e-07	0.00148205	0	0	harpin-induced protein 1 domain containing protein, expressed	Hypothetical conserved gene.
Os01g0780600	LOC_Os01g57230	0.80699	-0.267672	1.23627	0.171323	0.718304	0.0153231	0	0	BTBN1 - Bric-a-Brac, Tramtrack, Broad Complex BTB domain with non-phototropic hypocotyl 3 NPH3 and coiled-coil domains, expressed	Similar to Transposon protein Mutator sub-class.
Os03g0667300	LOC_Os03g46454	0.806361	-2.34395	-0.668205	0.0732298	1.15723e-11	0.126355	OsIRT2, OsIRT1	IRON-REGULATED TRANSPORTER2	metal cation transporter, putative, expressed	Similar to Metal transport protein.
Os09g0472700	LOC_Os09g29690	0.805645	1.44219	-0.0319559	0.141574	0.00877414	0.968458	0	0	beta-expansin precursor, putative, expressed	Similar to blight-associated protein p12.
Os10g0553800	LOC_Os10g40570	0.80489	1.33884	-0.375446	1.04826e-21	7.61818e-60	3.68584e-05	0	0	flavin-containing monooxygenase family protein, putative, expressed	Flavin-containing monooxygenase FMO family protein.
Os03g0158800	None	0.802831	1.42487	-1.40398	0.0555127	6.27092e-05	9.46678e-05	-	-	-	-
Os04g0523650	None	0.80275	1.47667	-0.599663	0.0989457	0.000181864	0.210026	-	-	-	-
Os07g0683200	LOC_Os07g48450	0.80212	1.40728	-0.549572	2.14265e-06	7.04567e-19	0.00206711	ONAC103, OsNAC18, NAC18	NAC domain-containing protein 103, NAC domain-containing protein 18	no apical meristem protein, putative, expressed	Similar to NAC domain transcription factor.
Os10g0444700	LOC_Os10g30790	0.801938	0.0822785	1.20121	0.000829834	0.821506	5.29686e-08	OsPT8, PHT1-8, OsPht1;8, Pht1;8	Probable inorganic phosphate transporter 1-8	inorganic phosphate transporter, putative, expressed	Phosphate transporter, Pi homeostasis
Os07g0614700	None	0.801775	-0.52335	6.95697	2.65357e-07	1.19184e-07	0	OsSPX6	-	-	-
Os01g0847100	LOC_Os01g62830	0.79978	1.64434	-0.871183	0.0309916	2.14984e-07	0.0139014	0	0	expressed protein	Conserved hypothetical protein.
Os06g0254901	None	0.799196	1.47997	0.295799	0.144185	0.000904431	0.633695	-	-	-	-
Os07g0575900	LOC_Os07g38840	0.798074	0.265883	1.39781	1.72898e-07	0.136518	2.1589e-22	0	0	expressed protein	Protein of unknown function DUF946, plant family protein.
Os12g0198900	LOC_Os12g09710	0.796773	0.165188	-1.12499	6.66273e-06	0.524977	1.64143e-10	0	0	NBS-LRR disease resistance protein, putative, expressed	Similar to NB-ARC domain containing protein.
Os04g0619000	LOC_Os04g52810	0.795362	1.37463	0.117931	2.59772e-15	4.44015e-46	0.411522	ONAC083, ONAC83	NAC domain-containing protein 083, NAC domain-containing protein 83	no apical meristem protein, putative, expressed	Similar to L1332.9 protein.
Os05g0478700	LOC_Os05g40070	0.794774	1.99228	-1.58513	0.00183106	5.02804e-18	1.72403e-11	OsWRKY84	0	WRKY84, expressed	Hypothetical conserved gene.
Os01g0300400	LOC_Os01g19460	0.794099	0.0256829	1.12244	0.0733243	0.970306	0.0036191	0	0	retrotransposon protein, putative, unclassified, expressed	Hypothetical conserved gene.
Os09g0542700	LOC_Os09g37060	0.785814	1.68442	-0.232116	9.34482e-05	1.23412e-20	0.376845	0	0	transposon protein, putative, unclassified, expressed	Protein phosphatase 2A, regulatory B subunit, B56 family protein.
Os11g0614900	LOC_Os11g40070	0.785346	1.1403	0.450126	4.70776e-15	1.49133e-32	1.98782e-05	0	0	expressed protein	Protein of unknown function DUF829, TMEM53 domain containing protein.
Os06g0115300	LOC_Os06g02490	0.785105	0.41236	1.92086	6.11331e-08	0.00667036	2.06945e-46	OsACBP2, ACBP2	Acyl-CoA-binding protein 2	acyl CoA binding protein, putative, expressed	Acyl-CoA-binding protein , Stress response
Os01g0225500	LOC_Os01g12570	0.783964	0.897321	2.02799	0.0721174	0.0149693	9.04922e-09	0	0	3-methyl-2-oxobutanoate hydroxymethyltransferase, putative, expressed	Similar to 3-methyl-2-oxobutanoate hydroxymethyltransferase.
Os10g0113050	None	0.782792	2.16872	-0.249691	0.191226	0.000150039	0.587135	-	-	-	-
Os10g0148400	LOC_Os10g05780	0.782626	0.605234	1.15072	0.0320429	0.081378	0.000317445	0	0	POT domain containing peptide transporter, putative, expressed	Similar to POT family protein.
Os02g0727100	LOC_Os02g49510	0.781976	-0.867808	1.04056	0.0143983	0.00297982	0.000302632	OsATL3	amino acid transporter-like 3	amino acid transporter, putative, expressed	Amino acid transporter, transmembrane domain containing protein.
Os09g0522200	LOC_Os09g35030	0.780881	-2.30869	0.877508	0.17371	1.76455e-08	0.0884132	OsDREB1A, Os DREB1A, CBF3, OsCBF3, OsDREB1A/OsCBF3, ERF24, OsERF24, OsERF024, OsERF#024, AP2/EREBP#114, AP2/EREBP114, OsDREBL	Dehydration-responsive element-binding protein 1A, Protein DREB1A, Protein C-repeat-binding factor 3, ethylene response factor 24, APETALA2/ethylene-responsive element binding protein 114	dehydration-responsive element-binding protein, putative, expressed	Transcription activator, "Tolerance to drought, high-salt and cold stresses"
Os06g0239700	LOC_Os06g13220	0.780572	1.27036	-0.462637	1.79704e-11	1.16585e-29	0.000229805	0	0	expressed protein	Conserved hypothetical protein.
Os12g0179800	LOC_Os12g07950	0.7803	1.05784	-0.0685367	2.74157e-14	1.49706e-26	0.682904	Sir2, OsSIR2b, OsSir2b, OsSRT2, SRT2	0	transcriptional regulator Sir2 family protein, putative, expressed	NAD-dependent histone deacetylase, silent information regulator Sir2 domain containing protein.
Os02g0113400	LOC_Os02g02250	0.779748	0.741362	-1.10338	0.171522	0.133669	0.0189114	0	0	expressed protein	Protein of unknown function DUF544 family protein.
Os09g0545300	LOC_Os09g37330	0.779666	2.50526	-2.34307	0.0132432	4.0773e-17	5.78224e-15	OsSAUR39	Small auxin-up RNA 39	OsSAUR39 - Auxin-responsive SAUR gene family member, expressed	SAUR family protein, Negative regulator of auxin synthesis and transport
Os06g0219900	LOC_Os06g11650	0.777881	-0.0290766	1.73919	0.00711978	0.951713	1.70666e-12	0	0	phosphate-induced protein 1 conserved region domain containing protein, expressed	Similar to Phi-1 protein.
Os03g0664600	LOC_Os03g46180	0.77766	1.12462	1.51659	0.0439199	0.000680739	2.88912e-06	OsLLA2, OsLTPG27, LLA2, LTPG27	non-specific lipid transfer protein-like AGP 2, non-specific lipid transfer protein-like arabinogalactan protein 2, GPI-anchored non-specific lipid transfer protein 27, type G nsLTP 27	LTPL71 - Protease inhibitor/seed storage/LTP family protein precursor, expressed	Plant lipid transfer protein/seed storage/trypsin-alpha amylase inhibitor domain containing protein.
Os03g0195475	None	0.776343	1.75473	-0.932937	3.98512e-23	4.88655e-115	4.92154e-32	-	-	-	-
Os05g0544600	LOC_Os05g46690	0.775952	-1.44419	1.38841	0.210171	0.00419588	0.00715231	0	0	expressed protein	Hypothetical conserved gene.
Os03g0757000	LOC_Os03g55010	0.77551	1.37589	-0.816173	1.67489e-07	3.43469e-22	5.22515e-08	0	0	UDP-glucoronosyl and UDP-glucosyl transferase domain containing protein, expressed	UDP-glucuronosyl/UDP-glucosyltransferase domain containing protein.
Os08g0335600	LOC_Os08g24790	0.774917	1.35743	1.69289	1.29386e-15	4.19384e-49	2.0594e-74	0	0	AIR12, putative, expressed	Protein of unknown function DUF568, DOMON-like domain containing protein.
Os01g0707500	LOC_Os01g51140	0.774365	1.26679	-0.268466	0.00504839	2.46885e-07	0.44999	OsbHLH118	basic helix-loop-helix protein 118	helix-loop-helix DNA-binding domain containing protein, expressed	Similar to Transcription factor LAX PANICLE.
Os07g0572050	None	0.773885	1.15036	-0.608723	0.00336001	1.53843e-06	0.023901	-	-	-	-
Os01g0609700	None	0.773427	1.16465	-0.28389	0.179894	0.0136203	0.668161	-	-	-	-
Os01g0764000	LOC_Os01g55830	0.76929	1.16472	0.309173	1.13771e-26	2.99526e-61	7.25358e-05	OsGSTF2, RGSTII	glutathione S-transferase II	glutathione S-transferase, putative, expressed	Similar to Glutathione S-transferase I (EC 2.5.1.18) (GST-I) (GST-29) (GST class- phi).
Os09g0132900	LOC_Os09g04710	0.769115	1.37346	0.0176771	0.0368142	8.68752e-06	0.975796	OsGELP98, OsGELP98a, OsGELP98b	GDSL esterase/lipase protein 98	GDSL-like lipase/acylhydrolase, putative, expressed	Lipase, GDSL domain containing protein.
Os01g0115950	None	0.768953	-1.08567	1.35802	0.218932	0.0508774	0.010372	-	-	-	-
Os02g0484900	LOC_Os02g28334	0.766942	1.77465	-1.80184	2.64063e-06	7.77284e-31	1.2312e-31	0	0	expressed protein	Non-protein coding transcript.
Os03g0844600	LOC_Os03g62740	0.76627	-1.08647	1.27493	0.0932643	0.0568199	0.010257	OsGELP54	GDSL esterase/lipase protein 54	GDSL-like lipase/acylhydrolase, putative, expressed	Esterase, SGNH hydrolase-type domain containing protein.
Os01g0702300	LOC_Os01g50680	0.765333	0.657293	1.10876	4.28539e-07	5.86044e-06	8.66226e-15	OsSub2, SUB2, SLP1, OsSLP1	Subtilisin 2, SUBTILISIN 2, SUBTILISIN-LIKE PROTEASE 1	OsSub2 - Putative Subtilisin homologue, expressed	Peptidase S8/S53, subtilisin/kexin/sedolisin domain containing protein.
Os01g0283600	LOC_Os01g18110	0.764037	-0.134265	1.59312	0.0593168	0.797586	1.77771e-06	OsCCR4, OsCCR1, CCR1	Cinnamoyl-CoA reductase 4	cinnamoyl CoA reductase, putative, expressed	Similar to Cinnamoyl CoA reductase.
Os06g0149700	LOC_Os06g05690	0.762888	1.09139	0.0130625	1.28409e-14	4.37447e-30	0.949005	0	0	cysteine synthase, chloroplast/chromoplast precursor, putative, expressed	Cysteine synthase (EC 4.2.99.8).
Os05g0253200	LOC_Os05g16420	0.762316	-0.0902793	-1.065	0.000105819	0.764853	1.31015e-08	0	0	SHR5-receptor-like kinase, putative, expressed	Conserved hypothetical protein.
Os08g0529100	LOC_Os08g41730	0.76228	1.79873	-1.00115	2.38403e-07	1.03886e-37	1.02256e-11	0	0	peptidase, T1 family, putative, expressed	Similar to Proteasome subunit beta type 1 (EC 3.4.25.1) (20S proteasome alpha subunit F) (20S proteasome subunit beta-6).
Os05g0530400	LOC_Os05g45410	0.761252	1.01754	-0.19045	0.0462084	0.00234788	0.708273	spl7, HSFA4D, HSF10, HSF15, SP17, OsHsf-15, rHsf10, OsHsfA4d, HSfA4d, lrd13, HSF1	spotted leaf7, spotted leaf-7, Heat stress transcription factor Spl7, Heat stress transcription factor A-4d , Heat stress transcription factor 15, Heat stress transcription factor 10, Protein SPOTTED LEAF 7, HEAT STRESS TRANSCRIPTION FACTOR A4d, spontaneous lesion 7	HSF-type DNA-binding domain containing protein, expressed	Heat stress transcription factor, Plant growth and balancing reactive oxygen species (ROS) during biotic and abiotic stress
Os01g0621200	LOC_Os01g43320	0.760872	1.37432	0.304918	0.0125177	1.51508e-07	0.404201	OsGAT2	gamma-aminobutyric acid transporter 2	transmembrane amino acid transporter protein, putative, expressed	Similar to proline transporter.
Os11g0142300	LOC_Os11g04650	0.758979	0.206943	1.44374	0.183943	0.788421	0.00345688	0	0	expressed protein	Similar to cDNA clone:J013000A24, full insert sequence.
Os03g0195500	LOC_Os03g09940	0.75879	1.95342	-1.0928	8.98347e-07	1.78516e-42	1.79805e-13	-	-	-	-
Os08g0536366	None	0.756573	0.0486022	-1.76034	0.361188	0.966549	0.000933698	-	-	-	-
Os02g0682300	LOC_Os02g45780	0.755096	-1.17724	1.53335	0.0292867	7.93482e-05	1.55538e-07	0	0	zinc finger, C3HC4 type domain containing protein, expressed	RING-type E3 ligase, Negative regulation of cuticular wax biosynthesis, Drought stress response
Os03g0319400	LOC_Os03g20380	0.754948	1.22344	0.540355	1.65043e-07	6.41156e-20	0.000269333	OsCK1, CIPK31, OsCIPK31, Os-CIPK3	CBL-interacting protein kinase 31, CIPK-like protein 1	CAMK_KIN1/SNF1/Nim1_like.2 - CAMK includes calcium/calmodulin depedent protein kinases, expressed	Serine/threonine protein kinase, Cold stress tolerance, Abiotic stresses
Os12g0117100	LOC_Os12g02500	0.754847	1.05319	0.0883078	0.00118421	5.88863e-07	0.810251	0	0	esterase, putative, expressed	Alpha/beta hydrolase fold-1 domain containing protein.
Os02g0592000	LOC_Os02g37890	0.754656	1.01789	-0.535693	0.196595	0.0341179	0.345176	0	0	retrotransposon protein, putative, unclassified, expressed	Similar to OSIGBa0106G07.8 protein.
Os08g0101500	LOC_Os08g01120	0.75409	1.00828	-1.02469	4.08753e-18	1.05366e-31	1.36588e-32	OsSultr5;2, OsSul5;2, Os-MOT1;1, OsMOT1;1, MOT1;1, qGMo8	sulphate transporter 5;2, MOLYBDATE TRANSPORTER1;1, MOLYBDATE TRANSPORTER 1;1	sulfate transporter, putative, expressed	Molybdate transporter, Uptake and translocation of molybdate
Os06g0487620	None	0.754016	-0.249819	-1.18616	0.119642	0.645615	0.00343063	-	-	-	-
Os03g0379300	LOC_Os03g26210	0.753811	-0.281381	-1.58231	2.75018e-06	0.141251	6.52795e-26	OsIRO3, IRO3, OsbHLH063, bHLH063, bHLH63	basic helix-loop-helix protein 063	helix-loop-helix DNA-binding domain containing protein, expressed	Helix-loop-helix DNA-binding domain containing protein.
Os01g0341750	None	0.753758	1.10529	0.0563064	0.0203797	9.40719e-05	0.915913	-	-	-	-
Os10g0392800	LOC_Os10g25340	0.752937	0.256895	1.02549	0.0944283	0.775074	0.0234214	OsGELP103	GDSL esterase/lipase protein 103	GDSL-like lipase/acylhydrolase, putative, expressed	Similar to esterase.
Os11g0518300	LOC_Os11g31715	0.751912	2.38556	-1.31739	0.280387	6.06237e-06	0.00382173	0	0	expressed protein	Hypothetical protein.
Os08g0536341	None	0.751453	1.91386	-1.64019	0.191789	6.71019e-06	0.000142377	-	-	-	-
Os04g0556600	LOC_Os04g46990	0.750748	0.0112575	1.58895	0.186169	0.987987	0.00087067	OscZOGT2, cZOGT2	cis-zeatin O-glucosyltransferase 2, cZ-O-glucosyltransferase 2	cis-zeatin O-glucosyltransferase, putative, expressed	cis-Zeatin-O-glucosyltransferase, Catalyze O-glucosylation of cZ and cZ-riboside
Os08g0390100	LOC_Os08g30070	0.750745	0.495118	1.036	5.72105e-08	0.000282359	3.32187e-15	OsDUF810.4	domains of unknown function 810.4, DUF810 family member 4	expressed protein	Similar to predicted protein.
Os09g0281850	None	0.750529	-1.05424	0.492143	0.313159	0.0387763	0.495306	-	-	-	-
Os04g0521900	None	0.749485	1.19206	1.71906	0.0130971	7.02513e-06	2.28006e-11	-	-	-	-
Os03g0701100	LOC_Os03g49430	0.749092	1.66072	-0.239783	0.0633754	4.20018e-07	0.635641	0	0	pre-mRNA-splicing factor, putative, expressed	Similar to Prp18 domain containing protein, expressed.
Os07g0599500	LOC_Os07g40850	0.748906	1.2465	2.08095	0.00335927	4.7117e-08	3.25851e-21	0	0	retrotransposon protein, putative, unclassified, expressed	Hypothetical protein.
Os05g0476700	LOC_Os05g39930	0.747464	-0.825583	1.36788	0.00816537	0.00166987	3.44305e-08	OsPUB2	arm repeat protein, plant U-box-containing protein 2, U-box protein 2	spotted leaf 11, putative, expressed	U-box E3ubiquitin ligase, Positive regulation of cold stress response
Os05g0552700	LOC_Os05g47950	0.747262	0.277311	-1.34955	0.137042	0.62462	0.000907077	OsUGT84D1	UDP-glucose-dependent glycosyltransferase 84D1	UDP-glucoronosyl and UDP-glucosyl transferase domain containing protein, expressed	UDP-glucuronosyl/UDP-glucosyltransferase family protein.
Os06g0244000	LOC_Os06g13560	0.746494	1.31684	0.153946	1.12927e-11	3.77108e-36	0.294926	0	0	SAM dependent carboxyl methyltransferase, putative, expressed	Similar to anthranilic acid methyltransferase 3.
Os06g0562200	LOC_Os06g36670	0.745835	1.46519	-0.539128	3.94919e-08	4.84613e-30	0.000185359	OsPYL/RCAR9, PYL9, OsPYL9, OsPYL2, PYL2	PYRABACTIN RESISTANCE 1 LIKE/REGULATORY COMPONENTS OF ABA RECEPTOR 9, pyrabactin resistance-like 9, PYR1-like 2, pyrabactin resistance 1-like 2	bet v I allergen family protein, putative, expressed	Bet v I allergen family protein.
Os12g0639400	LOC_Os12g44210	0.745534	1.24824	0.00111224	0.25496	0.0259881	0.992227	0	0	ATPase, AAA family domain containing protein, expressed	ATPase, AAA-type, core domain containing protein.
Os01g0586800	LOC_Os01g40430	0.745465	1.24229	0.405054	0.209428	0.0130798	0.50791	OsWRKY27	Rice WRKY gene27	WRKY27, expressed	Similar to WRKY transcription factor 5 (Fragment).
Os06g0256500	LOC_Os06g14510	0.74523	1.01332	-0.620885	9.72879e-26	2.24301e-47	6.60421e-18	Pgi2(Pgib), Pgib, Pgi_2, Pgi2, GPI-B, PGI-B, PHI-B, Pgi-b, PGI-b	Phosphoglucoisomerase2, Phosphoglucoisomerase 2, Phosphoglucoisomerase-2, Glucose-6-phosphate isomerase, cytosolic B, Phosphoglucose isomerase B, Phosphohexose isomerase B	glucose-6-phosphate isomerase, putative, expressed	Similar to Glucose-6-phosphate isomerase.
Os06g0192800	LOC_Os06g09310	0.743697	-1.12956	1.29004	0.0149082	2.71519e-05	1.34871e-06	0	0	zinc finger, C3HC4 type domain containing protein, expressed	Similar to RING-H2 finger protein ATL1R (RING-H2 finger protein ATL8).
Os07g0572100	LOC_Os07g38440	0.740455	1.11293	-0.34243	2.07231e-10	3.1107e-23	0.00866359	DAO	Copper amine oxidase	uncharacterized 50.6 kDa protein in the 5region of gyrA and gyrB, putative, expressed	Similar to Amine oxidase like protein (EC 1.4.3.6) (Copper amine oxidase).
Os05g0560200	LOC_Os05g48650	0.740213	1.16594	-0.19705	7.97139e-08	3.53036e-19	0.273982	OsDOG1L-3	OsDOG1-like-3	transcription factor HBP-1b, putative, expressed	Similar to tumor-related protein-like.
Os09g0454500	LOC_Os09g28150	0.739896	1.20946	-0.773079	0.0158753	8.86499e-06	0.00927806	OsalphaCA9, alphaCA9	alpha-carbonic anhydrase 9	bifunctional monodehydroascorbate reductase and carbonic anhydrasenectarin-3 precursor, putative, expressed	Carbonic anhydrase, CAH1-like domain containing protein.
Os02g0625900	LOC_Os02g41610	0.739623	1.00151	0.400968	0.00365253	8.04416e-06	0.1556	0	0	expressed protein	Conserved hypothetical protein.
Os05g0105800	LOC_Os05g01530	0.737956	0.0540894	-1.16016	0.0644612	0.935208	0.000919336	0	0	expressed protein	Conserved hypothetical protein.
Os11g0177200	LOC_Os11g07580	0.737258	1.06242	-0.521805	4.89622e-08	4.76952e-16	0.000283486	0	0	expressed protein	Conserved hypothetical protein.
Os09g0472200	LOC_Os09g29670	0.73714	1.05622	-0.504091	0.0144995	9.00194e-05	0.113971	OsABCG23	ABC transporter superfamily ABCG subgroup member 23	white-brown complex homolog protein 11, putative, expressed	Similar to white-brown-complex ABC transporter family.
Os01g0885700	LOC_Os01g66250	0.735141	1.14299	0.162916	0.070385	0.000839582	0.763351	0	0	S-locus-like receptor protein kinase, putative, expressed	Protein kinase-like domain containing protein.
Os01g0595201	LOC_Os01g41200	0.733678	1.01404	2.15231	0.000747974	3.7086e-08	9.72479e-31	0	0	heavy metal-associated domain containing protein, expressed	Similar to metal ion binding protein.
Os01g0652375	None	0.733461	1.02795	-0.811192	2.28927e-10	5.92632e-20	1.60602e-12	-	-	-	-
Os11g0546600	LOC_Os11g34440	0.733306	1.46709	1.80985	0.00162734	2.48377e-14	1.95211e-19	0	0	phospholipase A2, putative, expressed	Similar to phospholipase A2.
Os06g0537300	LOC_Os06g34620	0.732774	1.42929	-2.00336	0.0443172	1.61573e-05	4.99816e-10	0	0	Zinc finger, C3HC4 type domain containing protein, expressed	Zinc finger, RING-type domain containing protein.
Os11g0473832	LOC_Os11g28410	0.732577	2.04648	0.36142	0.0657396	1.11445e-11	0.414318	0	0	retrotransposon protein, putative, unclassified, expressed	Similar to Serine decarboxylase.
Os05g0169100	LOC_Os05g07700	0.730632	1.12402	-0.0286237	7.22274e-22	7.91882e-52	0.837131	0	0	ribosomal protein, putative, expressed	Similar to 60S ribosomal protein L10 (QM protein homolog).
Os06g0697600	LOC_Os06g48250	0.729958	1.68374	-1.07636	2.7993e-08	6.55425e-41	1.19116e-16	0	0	ATPase, putative, expressed	ATPase, AAA-type, core domain containing protein.
Os09g0517800	LOC_Os09g34200	0.728276	1.28538	0.0429861	0.0243005	2.40078e-06	0.936634	OsFbox499, Os_F0020	F-box protein 499	OsFBX338 - F-box domain containing protein, expressed	Cyclin-like F-box domain containing protein.
Os11g0282800	LOC_Os11g17970	0.726971	1.0378	0.435839	2.24074e-06	2.67113e-13	0.00784303	0	0	POT family protein, expressed	Similar to POT family protein, expressed.
Os03g0152000	LOC_Os03g05750	0.726769	-0.053421	1.37813	0.0995746	0.936039	0.000157007	0	0	heavy-metal-associated domain-containing protein, putative, expressed	Heavy metal transport/detoxification protein domain containing protein.
Os01g0620800	LOC_Os01g43280	0.726624	1.04642	0.639538	2.96879e-06	5.48236e-13	3.73465e-05	0	0	hydroquinone glucosyltransferase, putative, expressed	UDP-glucuronosyl/UDP-glucosyltransferase family protein.
Os01g0304400	LOC_Os01g19880	0.726618	-1.87056	0.757049	0.176627	5.48278e-06	0.122259	0	0	expressed protein	Conserved hypothetical protein.
Os08g0124700	LOC_Os08g03070	0.726224	-0.757443	1.09035	0.00118999	0.000339259	9.84619e-08	0	0	lectin-like receptor kinase 1, putative, expressed	Similar to Resistance protein candidate (Fragment).
Os06g0109000	LOC_Os06g01950	0.726064	-0.843417	2.58264	0.0131049	0.000582883	9.82543e-28	0	0	phosphoglycerate mutase, putative, expressed	Phosphoglycerate mutase domain containing protein.
Os07g0540500	LOC_Os07g35630	0.725824	1.48666	-0.628886	0.305813	0.0028678	0.236534	OsRLCK236	Receptor-like Cytoplasmic Kinase 236	retrotransposon protein, putative, Ty3-gypsy subclass, expressed	Similar to receptor-like protein kinase RK20-1.
Os01g0837600	LOC_Os01g62060	0.72413	1.01868	-1.00068	0.33226	0.0382111	0.046169	0	0	plant-specific domain TIGR01589 family protein, expressed	Similar to plant-specific domain TIGR01589 family protein.
Os12g0221501	None	0.722411	-0.196563	1.05751	0.229089	0.820981	0.0482935	-	-	-	-
Os11g0456050	None	0.721946	-0.319028	2.25422	0.17147	0.586739	1.1577e-07	-	-	-	-
Os03g0124900	LOC_Os03g03350	0.721711	1.04676	0.201322	2.96017e-09	9.86766e-20	0.188396	OsPGL29, PGL29	Polygalacturonases-Like 29, PG-like 29	polygalacturonase, putative, expressed	Pectin lyase fold/virulence factor domain containing protein.
Os11g0123066	LOC_Os11g02964	0.720506	-0.63324	1.33141	0.246032	0.322131	0.0109671	-	-	-	-
Os01g0152800	LOC_Os01g05960	0.718722	0.321137	-1.05526	6.34877e-05	0.128647	1.04088e-09	OsRLCK25	Receptor-like Cytoplasmic Kinase 25	receptor kinase, putative, expressed	Protein kinase, core domain containing protein.
Os04g0554500	LOC_Os04g46810	0.717696	1.73027	0.424772	1.06788e-08	1.40587e-49	0.00139273	OsHyPRP06, HyP/GRP06, OsHyPRP6, HyP/GRP6	hybrid proline- or glycine-rich protein 6	LTPL120 - Protease inhibitor/seed storage/LTP family protein precursor, expressed	Similar to RCc3 protein.
Os05g0368000	LOC_Os05g30500	0.717493	1.16756	-0.637834	0.354572	0.00446489	0.0870958	RH1	NRR Repressor Homologue 1	expressed protein	Non-protein coding transcript.
Os03g0782400	LOC_Os03g56944	0.71699	1.26583	1.41932	0.00862975	1.12542e-07	2.18132e-09	0	0	lysine-rich arabinogalactan protein 19 precursor, putative, expressed	Conserved hypothetical protein.
Os07g0525100	LOC_Os07g34110	0.716834	0.145763	1.48185	1.64568e-11	0.281715	9.3635e-49	OsCLIP, CLIP	OsCOLE1-INTERACTING PROTEIN, COLE1-INTERACTING PROTEIN	integral membrane protein DUF6 containing protein, expressed	Putative integral membrane protein containing EamA-like transporter family domains, Regulation of intracellular auxin transport
Os01g0810300	LOC_Os01g59530	0.716278	1.14121	0.353828	9.17543e-05	5.41351e-12	0.0855823	CaM61, OsCaM61, OsCML1, OsCML1d	Calmodulin-61, Calmodulin-like 1, calmodulin-like protein, CaM-like protein	OsCML1 - Calmodulin-related calcium sensor protein, expressed	Similar to Calmodulin-like protein.
Os07g0575000	LOC_Os07g38750	0.714163	-1.21925	2.07535	0.0206169	1.3918e-06	1.14975e-16	OsERF#006, OsERF006, OsERF6, AP2/EREBP#075, AP2/EREBP75	ethylene response factor 6, APETALA2/ethylene-responsive element binding protein 75	AP2 domain containing protein, expressed	Pathogenesis-related transcriptional factor/ERF, DNA-binding domain containing protein.
Os10g0186200	LOC_Os10g10700	0.713799	0.0558299	-1.26315	0.00960247	0.905526	5.75334e-07	0	0	invertase/pectin methylesterase inhibitor family protein, putative, expressed	Pectinesterase inhibitor domain containing protein.
Os11g0672400	LOC_Os11g44880	0.712224	-0.0563242	1.26216	0.19677	0.944034	0.00513992	0	0	kinesin-4, putative, expressed	Calponin homology domain domain containing protein.
Os06g0343600	LOC_Os06g23560	0.711548	1.32334	-0.358538	0.0217913	5.99251e-07	0.309225	0	0	anthocyanidin 5,3-O-glucosyltransferase, putative, expressed	UDP-glucuronosyl/UDP-glucosyltransferase family protein.
Os01g0209800	LOC_Os01g11160	0.710736	0.27646	1.58362	0.00698184	0.343905	1.92208e-12	OsCAT1	cationic amino acid transporter 1	amino acid permease family protein, putative, expressed	Similar to Cationic amino acid transporter (Fragment).
Os03g0265900	LOC_Os03g15920	0.709059	1.02377	-0.650796	0.000647303	1.4555e-07	0.00195373	0	0	expressed protein	Conserved hypothetical protein.
Os02g0612900	LOC_Os02g39930	0.70734	1.60217	-0.244742	0.0417269	2.02406e-08	0.571803	0	0	OsTIL-1 Temperature-induced lipocalin-1, expressed	Similar to Temperature stress-induced lipocalin.
Os01g0214500	LOC_Os01g11600	0.705512	1.51096	-0.862602	0.00781296	1.35485e-10	0.000782022	0	0	expressed protein	Conserved hypothetical protein.
Os05g0183100	LOC_Os05g09020	0.705374	-0.52265	1.49788	0.202333	0.351677	0.000685875	OsWRKY67	Rice WRKY gene67	WRKY67, expressed	WRKY transcription factor, Positive regulation of blast and bacteria blight resistance
Os01g0916350	None	0.704988	1.0304	-1.15191	0.000437622	6.79902e-08	1.20142e-09	-	-	-	-
Os04g0530000	LOC_Os04g44770	0.704335	1.04543	-0.516765	0.00395326	2.96783e-06	0.0462472	0	0	expressed protein	Similar to OSIGBa0155K17.8 protein.
Os03g0643100	LOC_Os03g44130	0.704136	-0.275499	1.21993	0.217191	0.671712	0.00900692	OsMSL16	Myb/SANT-LIKE 16	expressed protein	Homeodomain-like containing protein.
Os11g0437800	LOC_Os11g25060	0.701605	-0.727333	1.87987	0.193382	0.137196	8.16344e-06	0	0	flavonol synthase/flavanone 3-hydroxylase, putative, expressed	2OG-Fe(II) oxygenase domain containing protein.
Os06g0251100	LOC_Os06g14050	0.70142	1.43019	-1.00806	0.226661	0.00115194	0.0320992	0	0	membrane attack complex component/perforin/complement C9, putative, expressed	Membrane attack complex component/perforin (MACPF) domain domain containing protein.
Os08g0173600	LOC_Os08g07690	0.700637	1.03981	-0.337557	0.000312819	7.15445e-09	0.131487	OsPep4, Pep4, OsPROPEP4, PROPEP4	plant elicitor peptide 4	expressed protein	Conserved hypothetical protein.
Os05g0360400	LOC_Os05g29710	0.700237	1.46882	-0.782915	1.11976e-09	1.43732e-41	4.62278e-12	0	0	RING-H2 finger protein, putative, expressed	Zinc finger, RING/FYVE/PHD-type domain containing protein.
Os06g0670300	LOC_Os06g45890	0.699062	1.63544	-0.375222	0.238566	0.00027663	0.540376	OsMPH1, MPH1, OsMYB45, MYB45	MYB-like gene of Plant Height 1, transcription factor OsMYB45, MYB protein 45	MYB family transcription factor, putative, expressed	MYB-like transcription factor, Regulation of plant height, Tolerance to cadmium stress
Os09g0513100	LOC_Os09g33820	0.698824	0.26415	2.19919	2.593e-11	0.0149247	3.40538e-115	0	0	lecithine cholesterol acyltransferase, putative, expressed	Similar to Phospholipase A1.
Os04g0643401	None	0.698077	-4.70868	5.4391	0.158536	1.63611e-27	7.50701e-24	-	-	-	-
Os02g0734400	LOC_Os02g50140	0.697265	-0.723164	1.14733	6.46912e-05	1.09975e-05	7.23335e-13	0	0	caleosin related protein, putative, expressed	Similar to ABA-induced protein.
Os03g0431600	LOC_Os03g31730	0.696324	-1.7531	-1.62997	0.0552021	2.90362e-09	3.61645e-08	0	0	expressed protein	Hypothetical conserved gene.
Os03g0365800	LOC_Os03g25030	0.696043	0.911329	-1.28935	1.23128e-09	1.92833e-16	2.92311e-32	OsGELP49	GDSL esterase/lipase protein 49	GDSL-like lipase/acylhydrolase, putative, expressed	Lipase, GDSL domain containing protein.
Os02g0569400	LOC_Os02g36070	0.695588	1.83253	-2.97431	0.00569327	5.09828e-13	1.20406e-33	CYP76M8	Cytochrome P450 76M8	cytochrome P450, putative, expressed	Cytochrome P450 family protein.
Os06g0611900	LOC_Os06g40940	0.695301	1.38267	-0.207847	4.07531e-11	4.75181e-44	0.113205	OsGDCP	Glycine decarboxylase P subunit, glycine decarboxylase P	glycine dehydrogenase, putative, expressed	Similar to Glycine decarboxylase P subunit.
Os09g0491789	None	0.694373	-0.447541	1.25057	0.223151	0.436245	0.00677887	-	-	-	-
Os02g0301100	LOC_Os02g19820	0.694297	0.5092	1.61489	0.0177187	0.0821826	6.74424e-11	OsSWEET4	0	nodulin MtN3 family protein, putative, expressed	Ortholog of maize ZmSWEET4c, Hexose transporter, Seed filling
Os12g0629700	None	0.693641	2.12064	-1.42759	1.5013e-05	8.70127e-47	4.11174e-21	-	-	-	-
Os03g0773050	None	0.691725	-0.184303	1.30779	0.0535395	0.668878	1.0983e-05	-	-	-	-
Os12g0608700	LOC_Os12g41510	0.690852	-0.551113	1.19239	0.13905	0.209436	0.00182392	0	0	cysteine-rich receptor-like protein kinase 31 precursor, putative, expressed	Gnk2-homologous domain domain containing protein.
Os04g0538300	LOC_Os04g45510	0.690501	-0.48199	1.25543	0.236506	0.52833	0.0203232	0	0	expressed protein	Hypothetical conserved gene.
Os08g0477500	LOC_Os08g37250	0.688393	1.42268	-1.05467	5.35154e-09	1.979e-37	1.218e-20	OspPLAIIzeta, pPLAIIzeta	Patatin-related phospholipase A II zeta	patatin, putative, expressed	Similar to patatin class 1.
Os01g0635200	LOC_Os01g44390	0.685581	1.99309	-0.484882	0.276281	2.14938e-05	0.405814	0	0	MYB family transcription factor, putative, expressed	Homeodomain-like containing protein.
Os08g0419000	LOC_Os08g32350	0.684987	1.47226	-0.564242	0.314244	0.00301745	0.329959	0	0	expressed protein	Conserved hypothetical protein.
Os10g0463800	LOC_Os10g32680	0.684859	1.10053	-0.508504	9.30606e-11	2.82845e-27	3.27222e-06	0	0	expressed protein	Domain of unknown function, DUF1338, containing green-plant-unique protein, Regulation of starch synthesis and amyloplast development, Peripheral endosperm development
Os06g0221000	LOC_Os06g11780	0.684502	1.31321	0.650209	0.0421468	1.69307e-06	0.0425325	0	0	MYB family transcription factor, putative, expressed	Similar to P-type R2R3 Myb protein (Fragment).
Os11g0538400	LOC_Os11g33190	0.684132	0.749911	-2.43135	0.0580192	0.0335834	1.19781e-15	OsFbox604, Os_F0232	F-box protein 604	OsFBX422 - F-box domain containing protein, expressed	Cyclin-like F-box domain containing protein.
Os04g0416900	LOC_Os04g34000	0.68353	-0.354379	2.09644	0.078134	0.366772	4.19528e-12	0	0	digalactosyldiacylglycerol synthase, chloroplast precursor, putative, expressed	Similar to OSIGBa0092M08.9 protein.
Os11g0126900	LOC_Os11g03300	0.683128	1.46426	0.209416	0.0504316	2.85828e-07	0.635641	OsNAC10, NAC10, ONAC122, NAC122	NAC domain-containing protein 10, NAC domain-containing protein 122	NAC domain transcription factor, putative, expressed	NAC-domain protein, Drought tolerance
Os05g0542150	None	0.683104	-0.702921	4.90348	0.000109053	6.89097e-07	4.4253e-244	-	-	-	-
Os06g0270982	None	0.682581	0.670062	1.66989	0.0169585	0.00882662	2.22331e-12	-	-	-	-
Os06g0205337	LOC_Os06g10390	0.682294	1.4044	0.163366	0.213505	0.0176616	0.713789	0	0	retrotransposon protein, putative, unclassified, expressed	Endonuclease/exonuclease/phosphatase domain containing protein.
Os01g0871600	LOC_Os01g65110	0.681465	-1.27753	-3.07432	0.0998496	9.52602e-05	3.93343e-23	OsPOT	Proton-dependent oligopeptide transporter family protein	POT family protein, expressed	Similar to Peptide transporter PTR2-B.
Os04g0481200	LOC_Os04g40510	0.680705	0.881001	1.14792	0.0238965	0.0010408	1.12881e-05	0	LSSR1 paralog	glycosyl hydrolase family 5 protein, putative, expressed	Similar to H0510A06.2 protein.
Os03g0261100	LOC_Os03g15460	0.680152	1.43332	1.38478	2.06404e-08	1.40493e-41	5.03977e-35	PLA2-II	phospholipase A2-II	expressed protein	Phospholipase A2 family protein.
Os05g0466100	LOC_Os05g38990	0.679309	-0.655439	1.5612	0.188399	0.159483	0.000108549	OsCCT17, OsCMF5	CCT domain-containing gene 17, CCT (CO, CO-LIKE and TOC1) domain protein 17, CCT domain protein 17, CCT MOTIF FAMILY (CMF) gene 5	CCT motif family protein, expressed	CCT domain containing protein.
Os03g0181500	LOC_Os03g08360	0.678979	1.55573	0.429455	0.23496	0.00644744	0.4364	ONI1	ONION1	3-ketoacyl-CoA synthase 10, putative, expressed	Fatty acid elongase (beta-ketoacyl-CoA synthase), Shoot development
Os03g0145900	LOC_Os03g05270	0.678586	1.14389	0.54009	0.000233911	1.45547e-12	0.00370315	0	0	RING finger and CHY zinc finger domain-containing protein 1, putative, expressed	Similar to CHY zinc finger family protein, expressed.
Os11g0246166	None	0.678053	1.23515	-0.921203	8.37827e-08	3.64974e-25	3.8302e-14	-	-	-	-
Os03g0195450	LOC_Os03g09940	0.676451	2.03522	-1.14489	8.94112e-07	1.15707e-56	7.93856e-18	OsSultr2;1, OsSul2;1, OsaSULTR2, SULTR2	sulphate transporter 2;1	sulfate transporter, putative, expressed	Similar to sulfate/bicarbonate/oxalate exchanger and transporter sat-1.
Os06g0714900	LOC_Os06g50100	0.675031	1.13482	-0.770433	2.34618e-07	1.48803e-19	3.68566e-09	OsRLCK218	Receptor-like Cytoplasmic Kinase 218	tyrosine protein kinase domain containing protein, putative, expressed	Serine/threonine protein kinase domain containing protein.
Os07g0209600	LOC_Os07g10870	0.675007	-0.552527	1.05074	0.200999	0.454065	0.0461029	0	0	ZOS7-03 - C2H2 zinc finger protein, expressed	Similar to Zinc finger transcription factor ZF1.
Os03g0171900	LOC_Os03g07570	0.673306	1.24312	0.450531	8.66948e-07	3.88398e-23	0.00157018	0	0	aminotransferase, putative, expressed	Similar to Alanine:glyoxylate aminotransferase-like protein (Fragment).
Os01g0310600	LOC_Os01g20894	0.672595	0.51453	-1.27495	0.0298088	0.111492	3.36161e-06	0	0	expressed protein	Non-protein coding transcript.
Os10g0485800	LOC_Os10g34440	0.672287	1.1763	0.449179	0.0109518	1.66004e-07	0.104632	0	0	expressed protein	Conserved hypothetical protein.
Os03g0246100	LOC_Os03g14210	0.67157	2.1409	-0.873345	0.315309	4.57745e-06	0.0775523	0	0	glycosyl hydrolases family 17, putative, expressed	Glycoside hydrolase, family 17 protein.
Os05g0380900	LOC_Os05g31620	0.671088	-0.178221	1.1607	0.0353575	0.650848	1.99814e-05	OsCML15	calmodulin-like protein 15	OsCML15 - Calmodulin-related calcium sensor protein, expressed	Similar to Polcalcin Jun o 2 (Calcium-binding pollen allergen Jun o 2).
Os02g0624300	LOC_Os02g41510	0.670693	-1.83123	0.670747	0.283633	2.33271e-05	0.238478	OsMYB30, MYB30, OsMYB5P, MYB5P	Myb transcription factor 4 paralog, OsMyb4 paralog	MYB family transcription factor, putative, expressed	R2R3-type MYB transcription factor, Negative regulation of cold tolerance, Maintenance of Pi homeostasis
Os05g0552550	None	0.668959	-1.7077	0.429559	0.40547	0.000185025	0.582603	-	-	-	-
Os05g0531200	LOC_Os05g45460	0.668673	1.17773	-1.06305	2.26033e-09	4.75415e-28	8.85492e-23	0	0	POEI52 - Pollen Ole e I allergen and extensin family protein precursor, expressed	Pollen Ole e 1 allergen and extensin domain containing protein.
Os05g0559316	LOC_Os05g48570	0.668247	0.424151	1.13927	0.00159187	0.0396223	1.42215e-09	OsSPEAR6, SPEAR6	SPL-like, EAR-containing protein 6	expressed protein	Hypothetical conserved gene.
Os07g0603700	LOC_Os07g41240	0.667966	1.13367	-0.828465	0.350043	0.0243067	0.119826	ge1, ge, CYP78A13, OsCYP78A13, GE, BG2, GES	giant embryo1, giant embryo 1, giant embryo, big grain2, Cytochrome P450 78A13, GIANT EMBRYO, super-giant embryo	cytochrome P450, putative, expressed	CYP78A13 (Cytochrome P450), Size control between embryo and endosperm
Os12g0130200	LOC_Os12g03640	0.667458	-0.176016	1.18229	0.224456	0.850659	0.0232466	0	0	S-locus-like receptor protein kinase, putative, expressed	Similar to D-mannose binding lectin family protein, expressed.
Os04g0493000	LOC_Os04g41560	0.667387	1.15363	-1.02373	4.74472e-07	3.60226e-19	4.88339e-15	OsBBX11, OsSTO, BBX11, STO	B-box-containing protein 11	B-box zinc finger family protein, putative, expressed	Similar to H0425E08.14 protein.
Os01g0211600	LOC_Os01g11340	0.667196	1.29013	0.229061	3.01002e-10	3.31043e-38	0.067237	0	0	cytochrome P450, putative, expressed	Cytochrome P450 family protein.
Os05g0181300	LOC_Os05g08860	0.666461	-1.63557	1.30016	0.0949771	2.41335e-07	6.68323e-05	0	0	expressed protein	Conserved hypothetical protein.
Os02g0232400	LOC_Os02g13840	0.666318	1.08073	-0.405768	5.69943e-26	2.70528e-68	5.72132e-10	0	0	citrate synthase, putative, expressed	Similar to Citrate synthase.
Os04g0150300	LOC_Os04g06590	0.664527	1.0332	-0.222715	0.146816	0.0061307	0.687212	0	0	expressed protein	Conserved hypothetical protein.
Os06g0711200	LOC_Os06g49710	0.663696	1.76509	-0.533094	0.340632	0.000376492	0.344652	0	0	expressed protein	Conserved hypothetical protein.
Os10g0544200	LOC_Os10g39750	0.659502	1.62669	-1.02247	0.0012985	8.6408e-19	1.23935e-07	OsbHLH004	basic helix-loop-helix protein 004	inducer of CBF expression 2, putative, expressed	Basic helix-loop-helix dimerisation region bHLH domain containing protein.
Os01g0713200	LOC_Os01g51570	0.658882	1.37314	0.348133	4.11923e-06	1.0879e-25	0.0266134	Gns10	beta-1, 3-glucanase 10	glycosyl hydrolases family 17, putative, expressed	Similar to Beta-glucanase.
Os04g0456700	LOC_Os04g38390	0.655088	0.0840428	2.00279	3.16597e-24	0.315087	2.06906e-232	0	0	wound/stress protein, putative, expressed	Similar to TMV induced protein 1-2.
Os02g0553400	None	0.654846	-0.584114	1.18528	0.311187	0.354918	0.0250768	-	-	-	-
Os01g0667550	None	0.65329	-0.606314	1.1158	0.240329	0.230278	0.0130787	-	-	-	-
Os11g0592100	LOC_Os11g37960	0.653066	1.07762	0.157235	2.50518e-07	8.38469e-20	0.350662	OsPR4b, OsPR-4b	pathogenesis-related protein 4b, PR protein 4b	WIP4 - Wound-induced protein precursor, expressed	Similar to Barwin.
Os01g0946700	LOC_Os01g71830	0.652494	1.26079	0.732668	6.55181e-12	1.45428e-44	4.12819e-15	OsGLN1	endo-1, 3-beta-glucanase 1	glycosyl hydrolases family 17, putative, expressed	Similar to Glucan endo-1, 3-beta-glucosidase GV (EC 3.2.1.39) ((1->3)-beta-glucan endohydrolase GV) ((1->3)-beta-glucanase isoenzyme GV) (Beta-1, 3- endoglucanase GV).
Os03g0791200	LOC_Os03g57720	0.652415	1.50909	-0.399437	0.360882	0.00329979	0.506623	0	0	aldehyde oxidase 2, putative, expressed	Similar to Aldehyde oxidase 1 (Fragment).
Os01g0935800	LOC_Os01g70970	0.651736	1.10627	0.314227	6.12946e-06	6.29458e-17	0.052134	OsRLCK54	Receptor-like Cytoplasmic Kinase 54	protein kinase, putative, expressed	Similar to BRASSINOSTEROID INSENSITIVE 1-associated receptor kinase 1.
Os01g0825800	LOC_Os01g61044	0.65161	1.50876	-1.25401	4.01961e-10	7.62036e-51	6.68587e-35	OsATL7	amino acid transporter-like 7	transmembrane amino acid transporter protein, putative, expressed	Amino acid transporter, transmembrane domain containing protein.
Os10g0552700	LOC_Os10g40520	0.650935	1.35517	0.145067	5.53515e-12	1.4519e-51	0.239652	OsHyPRP19, HyP/GRP19	hybrid proline- or glycine-rich protein 19	LTPL145 - Protease inhibitor/seed storage/LTP family protein precursor, expressed	Similar to Tumor-related protein (Fragment).
Os06g0252800	LOC_Os06g14220	0.649895	1.56018	0.381307	0.286771	0.00534623	0.513559	0	0	STF-1, putative, expressed	Similar to STF-1 (Fragment).
Os05g0550000	LOC_Os05g47670	0.648478	1.25982	-0.120616	1.5432e-06	3.98738e-24	0.535542	OsRFPH2-20	RING finger protein OsRFPH2-20, RING-H2 protein 20	zinc finger, C3HC4 type domain containing protein, expressed	Similar to protein binding protein.
Os12g0597650	None	0.64752	1.02656	-0.0514107	0.121533	0.00291008	0.938372	-	-	-	-
Os09g0555500	LOC_Os09g38320	0.645979	-0.823093	1.19242	0.00532488	6.80155e-05	3.52612e-09	OsPSY, PSY, OsPSY3, PSY3	phytoene synthase 3	phytoene synthase, chloroplast precursor, putative, expressed	Similar to Chloroplast phytoene synthase 3.
Os09g0411500	None	0.644496	-1.76963	6.67384	0.107749	2.52166e-18	4.6949e-53	-	-	-	-
Os01g0356400	LOC_Os01g25386	0.644122	1.06538	-0.0415665	7.4109e-10	1.0864e-26	0.819381	OsABCC8, OsMRP8a, OsMRP8a, OsMRP8	ABC transporter superfamily ABCC subgroup member 8, multidrug resistance-associated protein 8	multidrug resistance-associated protein, putative, expressed	Similar to multidrug resistance protein ABC transporter family.
Os09g0388550	None	0.643533	1.00899	-2.76725	0.0282257	0.000554646	7.28704e-26	-	-	-	-
Os01g0289600	LOC_Os01g18584	0.638243	1.38601	-0.146467	5.24678e-08	2.50816e-37	0.356663	OsWRKY9	Rice WRKY gene9	WRKY9, expressed	Similar to WRKY transcription factor 28.
Os02g0185200	LOC_Os02g09240	0.637887	1.35952	-0.00371362	0.00205512	4.84545e-14	0.992525	0	0	cytochrome P450 71D8, putative, expressed	Cytochrome P450 family protein.
Os09g0568600	LOC_Os09g39520	0.637	1.20466	0.164641	0.221886	0.0422476	0.684242	OsGLP9-2	Germin-like protein 9-2	Cupin domain containing protein, expressed	Putative germin-like protein 9-2.
Os01g0826400	LOC_Os01g61080	0.636209	-1.02501	0.571742	0.335138	0.0404208	0.348836	OsWRKY24	Rice WRKY gene24	WRKY24, expressed	WRKY transcription factor 24 (WRKY24).
Os04g0481700	LOC_Os04g40570	0.635776	-5.43754	5.75773	0.193877	6.41703e-25	7.92544e-18	OsABCB15, ABCB15, OsPGP15, OsMDR1, OsMDR2, MDR2, OsSTA125	ABC transporter superfamily ABCB subgroup member 15, P-Glycoprotein 15, multidrug resistance 1	ABC transporter, ATP-binding protein, putative, expressed	Similar to MDR-like ABC transporter.
Os10g0434801	None	0.634982	-0.342598	1.2195	0.30885	0.667005	0.0248583	-	-	-	-
Os05g0387200	LOC_Os05g32140	0.633035	-0.324401	2.05571	7.22724e-18	7.08672e-06	2.63422e-196	0	0	NAD dependent epimerase/dehydratase family protein, putative, expressed	Similar to UDP-sulfoquinovose synthase, chloroplast precursor (EC 3.13.1.1) (Sulfite:UDP-glucose sulfotransferase) (Sulfolipid biosynthesis protein) (SoSQD1).
Os01g0847250	None	0.632184	0.562804	1.10085	0.296796	0.410011	0.0324239	-	-	-	-
Os06g0185966	None	0.630892	1.35792	-0.916215	0.226566	0.000620915	0.033677	-	-	-	-
Os11g0117900	LOC_Os11g02570	0.62991	1.36435	-0.340276	0.000177924	1.62504e-19	0.0712571	0	0	esterase, putative, expressed	Similar to Hydrolase, alpha/beta fold family protein, expressed.
Os12g0124500	LOC_Os12g03110	0.629868	1.60982	-1.10574	0.0664223	6.87702e-09	0.000160088	0	0	ZF-HD protein dimerisation region containing protein, expressed	ZF-HD homeobox protein Cys/His-rich dimerisation region domain containing protein.
Os04g0445300	LOC_Os04g36770	0.626059	1.38988	0.570478	0.00156158	2.25482e-16	0.00329766	0	0	PME/invertase inhibitor, putative, expressed	Pectinesterase inhibitor domain containing protein.
Os07g0258400	LOC_Os07g15460	0.625057	-1.32309	-2.0132	0.0497612	3.67112e-07	1.68469e-15	OsNramp1, OsNRAMP1, OsNramp6	homologues of mammalian Nramp1 gene	metal transporter Nramp6, putative, expressed	OsNramp1 (Integral membrane protein).
Os04g0622800	LOC_Os04g53130	0.624956	-0.500346	1.15913	0.278303	0.513821	0.030021	0	0	bromodomain containing protein, expressed	Similar to bromodomain containing protein.
Os08g0557800	LOC_Os08g44360	0.624453	1.42555	0.0625917	1.17066e-11	1.26431e-60	0.669365	0	0	male sterility protein 2, putative, expressed	Similar to Fatty acyl coA reductase.
Os06g0487380	None	0.623868	1.43674	-0.893547	0.348858	0.002202	0.0775784	-	-	-	-
Os07g0258501	None	0.623385	-0.532425	-2.23836	0.159159	0.219383	2.19202e-10	-	-	-	-
Os01g0793600	LOC_Os01g58114	0.623283	1.98314	1.54024	0.202411	7.69335e-05	0.00155244	-	-	-	-
Os06g0202100	LOC_Os06g10100	0.621818	1.22765	-0.137878	0.162246	0.000453839	0.812469	0	0	expressed protein	Conserved hypothetical protein.
Os01g0116901	None	0.621816	1.7525	-1.12817	0.29196	4.15289e-05	0.01295	-	-	-	-
Os02g0671100	LOC_Os02g44990	0.621159	0.491505	-1.26061	0.221293	0.286086	0.00111753	MAIF1, OsFbox104, Os_F0528	miRNAs regulated and abiotic stress induced F-box gene 1, F-box protein 104	OsFBDUF13 - F-box and DUF domain containing protein, expressed	Cyclin-like F-box domain containing protein.
Os09g0341600	LOC_Os09g17152	0.621055	-1.08758	0.500483	0.434377	0.0267354	0.493845	OsFbox478, Os_F0354	F-box protein 478	OsFBX319 - F-box domain containing protein, expressed	Cyclin-like F-box domain containing protein.
Os03g0410000	LOC_Os03g29614	0.620995	0.208728	1.07543	0.265831	0.73988	0.0163434	OsMyb3, OSMYB3, MYB3	myb transcription factor 3, transcription factor MYB3	myb-like DNA-binding domain containing protein, putative, expressed	Conserved hypothetical protein.
Os01g0126100	LOC_Os01g03530	0.6201	-0.024945	1.27031	0.0055457	0.947635	6.5408e-11	OsLPR1	Low Phosphate Root1, Low Phosphate Root 1	multicopper oxidase domain containing protein, expressed	Multicopper oxidase
Os03g0324900	LOC_Os03g20870	0.619495	1.04732	-0.744951	1.552e-08	2.2588e-23	6.18852e-12	0	0	zinc finger, C3HC4 type domain containing protein, expressed	Zinc finger, RING/FYVE/PHD-type domain containing protein.
Os06g0348800	LOC_Os06g24070	0.61947	-1.26692	-0.384171	0.000464518	3.30883e-14	0.0446362	OsGLK1, OsGlk1	light-related transcription factor OsGLK1, Golden2-like 1, G2-like 1	myb-like DNA-binding domain containing protein, expressed	Transfactor-like protein.
Os11g0260100	LOC_Os11g15340	0.618853	-0.267171	-1.3203	0.000178321	0.181784	7.74427e-18	0	0	SAM dependent carboxyl methyltransferase family protein, putative, expressed	SAM dependent carboxyl methyltransferase family protein.
Os04g0359300	LOC_Os04g29000	0.616058	0.812795	1.54518	0.112532	0.012469	3.76903e-07	0	0	sulfotransferase domain containing protein, expressed	Sulfotransferase family protein.
Os04g0304400	LOC_Os04g23910	0.615369	2.22461	-1.07789	0.000770667	5.6746e-43	3.49758e-10	OsMADS25	MADS box gene25, MADS-box transcription factor 25	OsMADS25 - MADS-box family gene with MIKCc type-box, expressed	MADS-box transcription factor, Homologue of the AGL17-clade MADS-box genes, Regulation of root system development via auxin signalling
Os01g0970700	LOC_Os01g73910	0.614978	1.10524	-0.411921	1.35397e-10	1.94294e-33	4.72447e-05	0	0	peptidase, putative, expressed	Peptidase M48, Ste24p family protein.
Os06g0651900	LOC_Os06g44220	0.614805	-0.502997	4.46092	0.00955981	0.0036396	4.50946e-133	OsRCI2-9	rare cold-inducible 2-9	OsRCI2-9 - Putative low temperature and salt responsive protein, expressed	Uncharacterised protein family UPF0057 domain containing protein.
Os05g0359833	LOC_Os05g29676	0.614331	1.09162	-0.967203	2.99574e-05	3.42266e-15	6.25305e-12	0	0	RING-H2 finger protein, putative, expressed	Similar to zinc finger, C3HC4 type family protein.
Os06g0596300	LOC_Os06g39520	0.614223	1.21324	0.350166	1.79332e-12	4.73473e-49	0.000143375	0	0	myristoyl-acyl carrier protein thioesterase, chloroplast precursor, putative, expressed	Similar to Acyl-ACP thioesterase (Fragment).
Os01g0905200	LOC_Os01g67810	0.613652	-1.34449	0.678687	0.309614	0.00219611	0.202932	OsEXO70FX15, OsExo70FX15, OrysaFX15_Exo70	exocyst subunit EXO70 family protein FX15	transposon protein, putative, unclassified, expressed	Exo70 exocyst complex subunit family protein.
Os03g0287100	LOC_Os03g17800	0.611981	0.430811	2.83358	0.000163364	0.00263336	1.57858e-95	0	0	phosphatidylinositol transfer protein alpha isoform, putative, expressed	Similar to Phosphatidylinositol transfer protein, expressed.
Os08g0477100	LOC_Os08g37210	0.610032	1.33851	-0.558379	2.20567e-05	3.16983e-24	0.000118508	OspPLAIIepsilon, pPLAIIepsilon	Patatin-related phospholipase A II epsilon	patatin, putative, expressed	Similar to Latex allergen.
Os08g0109250	None	0.609674	1.21322	-0.626474	0.153301	0.000378135	0.116412	-	-	-	-
Os02g0802500	LOC_Os02g55890	0.609461	1.55317	-2.35084	7.57882e-14	3.63079e-87	5.68503e-200	0	0	inorganic H+ pyrophosphatase, putative, expressed	Similar to H(+)-translocating (Pyrophosphate-ENERGIZED) inorganic pyrophosphatase beta-1 polypeptide (EC 3.6.1.1) (Fragment).
Os02g0736700	None	0.608074	-1.44605	1.17216	0.390956	0.00523284	0.0388436	-	-	-	-
Os04g0524500	LOC_Os04g44300	0.607496	1.44711	-0.652408	0.000771403	1.93313e-19	0.00020733	OsYSL13, OsYs12	rice YSL (yellow stripe-like) gene 13, Probable metal-nicotianamine transporter YSL13, Protein YELLOW STRIPE LIKE 13, yellow stripe 1-like transporter 13	transposon protein, putative, unclassified, expressed	Oligopeptide transporter OPT superfamily protein.
Os05g0375466	None	0.60516	1.09585	-1.37493	0.162802	0.00241341	9.45866e-05	-	-	-	-
Os09g0567500	LOC_Os09g39410	0.60391	1.55381	0.897269	1.28782e-05	7.70091e-37	4.22529e-12	0	0	male sterility protein, putative, expressed	Similar to Fatty acyl coA reductase.
Os08g0138100	LOC_Os08g04360	0.603002	-1.15468	0.750352	0.407178	0.0272579	0.226252	OsUCL26	uclacyanin-like protein 26	plastocyanin-like domain containing protein, putative, expressed	Similar to blue copper protein.
Os09g0115900	LOC_Os09g02770	0.602867	0.0658078	-1.00977	0.042743	0.889714	0.000153702	0	0	translation initiation factor IF-2, putative, expressed	EF-HAND 1 domain containing protein.
Os12g0282000	LOC_Os12g18410	0.602038	-4.20337	-3.00581	0.07716	8.81698e-16	3.03793e-30	OsMIR, MIR	mitochondrial iron-regulated gene	expressed protein	Conserved hypothetical protein.
Os04g0326201	LOC_Os04g25980	0.600481	1.97692	1.28309	0.0624491	3.01405e-17	8.12138e-07	0	0	cytokinin-O-glucosyltransferase 2, putative, expressed	Similar to H0107B07.1 protein.
Os10g0195250	LOC_Os10g11889	0.600372	-0.571843	-2.58614	0.0224753	0.0227673	7.42264e-34	0	0	expressed protein	Conserved hypothetical protein.
Os11g0286800	LOC_Os11g18366	0.599194	0.073272	1.03541	0.243213	0.912052	0.0118324	OsOSC10	oxidosqualene cyclase 10	cycloartenol synthase, putative, expressed	Squalene cyclase domain containing protein.
Os11g0592200	LOC_Os11g37970	0.598253	1.87404	0.90167	0.291227	0.000521782	0.0633549	OsPR4, OsPR4a, PR4a, OsPR-4	pathogenesis-related gene 4, pathogenesis-related type 4, pathogenesis-related protein 4a, PR protein 4a	WIP5 - Wound-induced protein precursor, expressed	Similar to Chitin-binding allergen Bra r 2 (Fragments).
Os03g0122300	LOC_Os03g03034	0.597048	1.55964	-0.869195	0.157352	1.18813e-06	0.0141165	FLS, 2-ODD2, Os2-ODD2, 2ODD2, Os2ODD2, OsF3H, F3H	flavonol synthase, 2-oxoglutarate-dependent dioxygenase 2, flavanone 3-hydroxylase	flavonol synthase/flavanone 3-hydroxylase, putative, expressed	Flavanone 3-hydroxylase, Positive regulation of flavonoid biosynthesis, Resistance to brown planthopper (BPH)
Os03g0103033	None	0.596614	1.80879	-0.683114	0.427272	5.4196e-05	0.0320802	-	-	-	-
Os03g0281800	LOC_Os03g17340	0.594837	0.471888	1.03583	0.0133308	0.0374883	6.49867e-07	0	0	expressed protein	Conserved hypothetical protein.
Os03g0181100	LOC_Os03g08330	0.59482	-1.20522	1.07107	0.264593	0.00315849	0.0116343	OsJAZ4, JAZ4, OsJAZ 10, OsJAZ10, JAZ10, OsTIFY11b	Jasmonate ZIM-domain protein 4, Jasmonate ZIM-domain protein 10	ZIM domain containing protein, putative, expressed	Tify domain containing protein.
Os09g0518750	None	0.593905	0.851376	-1.23923	0.0750663	0.00284818	5.57501e-06	-	-	-	-
Os06g0316300	LOC_Os06g21140	0.593128	-2.2685	-1.2298	0.205696	6.95559e-10	0.000839731	0	0	glycine-rich cell wall structural protein precursor, putative, expressed	Glycine rich family protein.
Os09g0417600	LOC_Os09g25060	0.592653	1.17029	-1.16482	0.295023	0.00479995	0.00568958	OsWRKY76, OsWRKY76.1, OsWRKY76.2, OsWRKY76.3	Rice WRKY gene76	WRKY76, expressed	WRKY transcription factor, Transcriptional repressor, Pathogen defense
Os01g0297700	LOC_Os01g19290	0.59182	1.24861	-0.907253	0.00528096	3.69704e-11	4.20547e-06	OsUMAMIT5	Usually Multiple Acids Move In and out Transporter 5	integral membrane protein DUF6 containing protein, expressed	Protein of unknown function DUF6, transmembrane domain containing protein.
Os01g0216150	None	0.591727	1.66975	-0.418458	0.40595	0.000943816	0.498867	-	-	-	-
Os03g0696150	LOC_Os03g48960	0.590928	1.17768	-1.1008	0.423681	0.0158781	0.0278471	0	0	expressed protein	Similar to predicted protein.
Os07g0127700	LOC_Os07g03600	0.589259	1.21563	0.653066	0.12789	4.759e-05	0.0604365	PR1b	pathogenesis-related protein	SCP-like extracellular protein, expressed	Similar to Pathogenesis-related protein class 1.
Os02g0532800	LOC_Os02g32990	0.587282	1.0378	-0.138398	0.00602413	2.84702e-08	0.641592	0	0	expressed protein	7TM GPCR, rhodopsin-like domain containing protein.
Os01g0299300	LOC_Os01g19390	0.587276	1.07768	0.930804	0.0206232	2.10857e-07	2.41801e-05	GPAT	glycerol-3-phosphate acyltransferase	glycerol-3-phosphate acyltransferase, putative, expressed	Hypothetical conserved gene.
Os09g0388400	LOC_Os09g22000	0.58718	1.01971	-2.318	3.89836e-07	2.35379e-20	3.6678e-104	0	0	hydrolase, HAD superfamily, Cof family, putative, expressed	HAD superfamily hydrolase-like, type 3 domain containing protein.
Os06g0559400	LOC_Os06g36390	0.586247	0.499525	-1.5201	0.507981	0.283951	0.00213143	OsO3L2	OXIDATIVE STRESS 3-like 2, OXS3-like 2	expressed protein	Conserved hypothetical protein.
Os03g0172100	LOC_Os03g07590	0.584721	1.0612	0.180358	0.00013929	1.37255e-14	0.357678	0	Protein CHUP1, chloroplastic	expressed protein	Similar to Leucine zipper protein.
Os10g0562900	LOC_Os10g41330	0.584492	-0.380044	1.48874	0.320043	0.512802	0.000714812	DERF12, OsDERF12, OsERF#096, OsERF096, OsERF96, AP2/EREBP#116, AP2/EREBP116, OsAP2, OsAP2.1, OsAP2.2	drought-responsive ethylene response factor 12, drought-responsive ERF 12, ethylene response factor 96, APETALA2/ethylene-responsive element binding protein 116, OsAPETALA2	AP2 domain containing protein, expressed	Non-protein coding transcript.
Os04g0669600	LOC_Os04g57380	0.583564	1.05691	0.0491492	0.125637	0.000492947	0.932022	0	0	acyl-protein thioesterase, putative, expressed	Phospholipase/carboxylesterase domain containing protein.
Os12g0548401	LOC_Os12g36210	0.583071	1.29986	0.0396463	4.12321e-05	4.48391e-24	0.873215	0	0	inhibitor I family protein, putative, expressed	Similar to Proteinase inhibitor.
Os01g0946600	LOC_Os01g71820	0.582422	1.67751	0.0870966	5.74032e-06	1.69041e-47	0.652664	0	0	glycosyl hydrolases family 17, putative, expressed	Conserved hypothetical protein.
Os08g0153000	LOC_Os08g05690	0.582167	-0.579756	5.10855	0.182199	0.0397076	3.91109e-46	OsABCB20, ABCB20, OsPGP20, OsMDR15	ABC transporter superfamily ABCB subgroup member 20, P-Glycoprotein 20, multidrug resistance 15	ABC transporter, ATP-binding protein, putative, expressed	Similar to MDR-like ABC transporter.
Os02g0187000	LOC_Os02g09410	0.580674	-0.724066	1.07034	0.263492	0.285798	0.0446764	0	0	cytochrome P450, putative, expressed	Similar to Cytochrome P450 CYP71K14.
Os01g0646300	LOC_Os01g45860	0.578574	1.3204	-0.228369	0.0011665	2.43014e-17	0.296203	OsSLRL1, OsGAI, OsSLRL, OsGRAS-1, OsGRAS1, GAI, SLRL, GRAS-1, GRAS1	SLR1-like1, GRAS protein 1	GRAS family transcription factor domain containing protein, expressed	Similar to RGA2 protein.
Os01g0919200	LOC_Os01g69020	0.578294	-0.564662	1.3565	0.283666	0.239913	0.000847405	0	0	retrotransposon protein, putative, unclassified, expressed	Bacterial transferase hexapeptide repeat domain containing protein.
Os01g0571300	LOC_Os01g39020	0.577065	1.4486	-0.762909	0.197763	2.42583e-05	0.0515741	OsHsfA7, OsHsf-01, HSFA6B, HSF01, OsEnS-9, OsHsfA7a, HsfA7a	Heat stress transcription factor A7, Heat stress transcription factor A-6a, Heat stress transcription factor 1, endosperm-specific gene 9	HSF-type DNA-binding domain containing protein, expressed	Similar to Heat shock transcription factor 31 (Fragment).
Os04g0508200	LOC_Os04g42920	0.576172	1.02874	-0.0362746	7.76497e-13	6.40273e-41	0.796133	0	0	dehydrogenase, putative, expressed	Isocitrate/isopropylmalate dehydrogenase domain containing protein.
Os08g0189400	LOC_Os08g08990	0.575732	-2.49563	2.27003	0.244336	1.33804e-12	1.29115e-10	OsGLP8-5	Germin-like protein 8-5	Cupin domain containing protein, expressed	Germin-like protein 8-5, Disease resistance
Os04g0468600	LOC_Os04g39320	0.575585	1.0402	0.433553	1.70158e-05	2.81499e-17	0.00151847	0	0	expressed protein	Hypothetical conserved gene.
Os04g0679400	LOC_Os04g58280	0.574741	1.18687	-0.71555	1.94495e-07	1.16408e-30	2.11775e-11	0	0	stem-specific protein TSJT1, putative, expressed	Similar to H0801D08.15 protein.
Os04g0115900	LOC_Os04g02560	0.574544	1.50969	-0.374956	0.00349347	4.05784e-19	0.078273	0	0	expressed protein	Hypothetical conserved gene.
Os07g0558100	LOC_Os07g37210	0.574226	1.41597	0.897744	0.0174084	3.7601e-13	2.16568e-05	OsMyb7	myb transcription factor 7, transcription factor MYB7	MYB family transcription factor, putative, expressed	Similar to Myb-related transcription factor LBM1.
Os05g0542200	LOC_Os05g46460	0.574151	0.507121	-1.29517	3.65536e-09	2.82898e-07	2.07238e-44	0	0	hydrolase, alpha/beta fold family domain containing protein, expressed	Alpha/beta hydrolase fold-1 domain containing protein.
Os03g0143100	LOC_Os03g04950	0.573546	-0.187369	-1.29955	0.0644602	0.630208	6.02739e-07	OsSDD1, SDD1, OsSub26, SUB26	Subtilisin 26, SUBTILISIN 26, STOMATA DENSITY AND DISTRIBUTION1, STOMATA DENSITY AND DISTRIBUTION 1	OsSub26 - Putative Subtilisin homologue, expressed	Similar to SDD1 (STOMATAL DENSITY AND DISTRIBUTION); subtilase.
Os04g0269600	LOC_Os04g20164	0.572074	0.153802	1.23805	3.55379e-10	0.163015	6.89275e-47	OsDAO2, OsCuDAO2, CuDAO2	diamine oxidase 2, Copper-containing diamine oxidase 2	amine oxidase precursor, putative, expressed	Similar to Primary amine oxidase.
Os06g0481200	None	0.571483	0.466969	1.24212	0.000509805	0.00264604	1.16305e-17	-	-	-	-
Os06g0216700	LOC_Os06g11310	0.570977	1.04923	0.411562	5.11167e-09	2.19898e-30	4.05174e-05	OsSCL3	stellacyanin-like protein 3	plastocyanin-like domain containing protein, putative, expressed	Cupredoxin domain containing protein.
Os01g0836600	LOC_Os01g61940	0.570439	1.37456	1.91775	0.0790953	1.21959e-07	3.61831e-14	OsABCG3	ATP-binding cassette protein subfamily G member 3, ABC transporter superfamily ABCG subgroup member 3	white-brown complex homolog protein, putative, expressed	ATP-binding cassette (ABC) transporter, Half-size ABC transporter of the G family, Pollen wall formation
Os05g0179300	LOC_Os05g08640	0.570421	0.674275	1.37582	3.88698e-05	2.02429e-07	3.51621e-28	OsAT7, OsAt7	acyltransferase 7	transferase family protein, putative, expressed	Transferase family protein.
Os06g0320200	LOC_Os06g21570	0.569283	1.41897	-0.804802	0.21385	4.31108e-05	0.0388919	Os6bglu24, Os6BGlu24	beta-glucosidase 24	Os6bglu24 - beta-glucosidase homologue, similar to G. max isohydroxyurate hydrolase, expressed	Similar to OSIGBa0135C13.7 protein.
Os03g0814500	LOC_Os03g59990	0.567842	1.07784	-0.380149	0.469291	0.0424689	0.512805	0	0	glucosyl transferase, putative, expressed	Hypothetical conserved gene.
Os06g0540050	LOC_Os06g34870	0.567677	1.52429	-0.317439	0.411568	0.0018493	0.635864	-	-	-	-
Os06g0147250	LOC_Os06g05450	0.566127	1.58053	-1.48665	0.266636	3.25107e-05	0.000119279	-	-	-	-
Os06g0709000	LOC_Os06g49520	0.566016	1.00818	-0.595965	0.0288253	6.4062e-06	0.0162179	0	0	arogenate dehydrogenase 1, chloroplast precursor, putative, expressed	NAD(P)-binding domain containing protein.
Os02g0220100	LOC_Os02g12780	0.565457	-0.517566	1.99037	0.156452	0.535906	9.31636e-05	OsCKX7	cytokinin oxidase 7	cytokinin dehydrogenase precursor, putative, expressed	Similar to Cytokinin dehydrogenase 7.
Os02g0506600	LOC_Os02g30320	0.562941	0.812771	-1.40457	8.7979e-07	8.08782e-13	9.74251e-38	0	0	drought-induced protein 1, putative, expressed	Heat shock protein DnaJ, cysteine-rich domain domain containing protein.
Os07g0679400	LOC_Os07g48170	0.561768	1.36274	0.268075	0.0872467	7.01357e-08	0.470162	OsNTP8	nucleotidyl transferase protein 8	nucleotidyltransferase, putative, expressed	Conserved hypothetical protein.
Os07g0116900	LOC_Os07g02570	0.560418	0.708201	-1.03642	0.194744	0.0589448	0.00325288	0	0	NB-ARC domain containing protein, expressed	Conserved hypothetical protein.
Os08g0437300	LOC_Os08g33940	0.560127	1.56864	-0.731098	0.43411	0.00108066	0.171821	0	0	MYB family transcription factor, putative, expressed	Similar to Typical P-type R2R3 Myb protein (Fragment).
Os10g0390500	LOC_Os10g25130	0.558969	0.870528	-1.28619	4.0714e-18	1.73734e-43	1.40551e-94	alaAT, ALT-1, OsAlaAT1, AlaAT1	alanine aminotransferase, Alanine transaminase 1, alanine-aminotransferase1	aminotransferase, classes I and II, domain containing protein, expressed	Alanine aminotransferase, Starch synthesis in developing seeds
Os11g0151400	LOC_Os11g05380	0.558029	1.03893	0.0396654	0.356494	0.0247154	0.962514	OsCYP94C2, CYP94C2a, OsCYP94C2a	Cytochrome P450 94C2	cytochrome P450, putative, expressed	Cytochrome P450 family protein.
Os10g0447900	LOC_Os10g31040	0.557796	0.397003	1.38553	0.122102	0.243573	7.52463e-07	SIET5	silicon efflux transporter 5, Si efflux transporter 5	Citrate transporter protein, putative, expressed	Similar to Citrate transporter family protein.
Os06g0201500	LOC_Os06g10050	0.556438	1.20811	-0.396227	0.459881	0.0214515	0.533455	0	0	expressed protein	Hypothetical conserved gene.
Os03g0399900	LOC_Os03g28170	0.556	1.18648	0.479306	0.400177	0.0397791	0.424551	0	0	expressed protein	Mannose-binding lectin domain containing protein.
Os06g0481400	LOC_Os06g28670	0.554393	0.346177	1.09007	0.232409	0.439093	0.00251399	0	0	polygalacturonase, putative, expressed	Non-protein coding transcript.
Os02g0577900	LOC_Os02g36820	0.55427	0.444398	-1.35937	0.488494	0.42514	0.00634446	0	0	expressed protein	Conserved hypothetical protein.
Os09g0509800	LOC_Os09g33555	0.552902	1.65724	-1.43081	0.509253	0.000602038	0.00235211	0	0	expressed protein	Non-protein coding transcript.
Os03g0823301	LOC_Os03g60820	0.552888	0.781607	-1.09875	0.0118573	0.000117058	1.81809e-08	-	-	-	-
Os05g0104150	LOC_Os05g01370	0.552598	0.595023	-1.22318	0.00944249	0.00358932	5.60215e-11	Ospgip2, pgip2, OsPGIP2	Polygalacturonase-inhibiting protein 2, polygalacturonase inhibiting protein 2	polygalacturonase inhibitor precursor, putative, expressed	Leucine-rich repeat (LRR) protein, Inhibitor of fungal polygalacturonase, Defence response
Os06g0178700	LOC_Os06g08060	0.551558	1.87854	0.0919788	0.0265111	9.05101e-22	0.797807	2-ODD27, Os2-ODD27, Os2ODD27	2-oxoglutarate-dependent dioxygenase 27	leucoanthocyanidin dioxygenase, putative, expressed	Similar to Iron/ascorbate-dependent oxidoreductase.
Os07g0643000	LOC_Os07g44850	0.551077	1.4991	-0.336982	0.129943	7.76167e-08	0.388097	0	0	gibberellin receptor GID1L2, putative, expressed	Alpha/beta hydrolase fold-3 domain containing protein.
Os08g0114300	LOC_Os08g02230	0.550927	1.838	-0.19962	0.000124924	1.52575e-47	0.255585	-	-	-	-
Os04g0608600	LOC_Os04g51920	0.550864	-0.775929	2.83135	0.0394145	0.000118554	6.37886e-45	0	0	protein disulfide isomerase, putative, expressed	Alkyl hydroperoxide reductase subunit C/ Thiol specific antioxidant domain containing protein.
Os02g0798000	None	0.550591	0.110746	1.12489	0.0196277	0.709624	1.36708e-08	-	-	-	-
Os01g0879300	LOC_Os01g65710	0.550227	-0.171966	1.15462	0.387416	0.811844	0.0174808	0	0	expressed protein	Hypothetical conserved gene.
Os08g0470200	LOC_Os08g36630	0.549669	1.05401	0.573662	7.17507e-08	3.45395e-29	9.46746e-09	OsalphaCA6, alphaCA6	alpha-carbonic anhydrase 6	bifunctional monodehydroascorbate reductase and carbonic anhydrasenectarin-3 precursor, putative, expressed	Similar to Nectarin III.
Os01g0756700	LOC_Os01g55200	0.54864	0.612837	1.64559	0.279822	0.389851	0.000812525	OsKAT1	shaker potassium channel OsKAT1	potassium channel KAT1, putative, expressed	Shaker potassium channel, Salinity stress tolerance, Ion homeostasis
Os05g0588700	LOC_Os05g51110	0.548239	1.05848	0.00243159	0.00176556	4.88136e-12	0.993428	0	0	expressed protein	Paired amphipathic helix domain containing protein.
Os07g0442900	LOC_Os07g26110	0.54782	0.690682	-1.53373	6.36048e-13	2.52735e-20	7.51196e-99	0	0	membrane associated DUF588 domain containing protein, putative, expressed	Uncharacterised protein family UPF0497, trans-membrane plant subgroup domain containing protein.
Os02g0585650	None	0.54705	-1.47806	-0.0375557	0.407939	0.000708347	0.967478	-	-	-	-
Os10g0506200	LOC_Os10g36210	0.5466	1.25673	-0.85601	0.137483	2.05504e-05	0.00736419	OsValRS3, ValRS3	Val-tRNA Synthetase 3	valyl-tRNA synthetase, putative, expressed	Similar to Valyl-tRNA synthetase.
Os08g0555700	LOC_Os08g44190	0.545412	1.35222	0.25922	0.216715	2.72759e-05	0.59242	0	0	ZOS8-13 - C2H2 zinc finger protein, expressed	Zinc finger, C2H2-type domain containing protein.
Os07g0226200	LOC_Os07g12390	0.545323	0.870999	-1.31487	0.00139376	6.18562e-08	2.26878e-17	0	0	expressed protein	Hypothetical protein.
Os02g0105300	None	0.545265	-0.310299	1.04539	0.410822	0.654336	0.0419712	-	-	-	-
Os01g0736400	LOC_Os01g53450	0.544122	1.12777	0.274894	0.0178628	3.84976e-09	0.28963	0	0	aminotransferase, classes I and II, domain containing protein, expressed	Similar to 8-amino-7-oxononanoate synthase.
Os03g0370800	LOC_Os03g25470	0.54317	1.51052	-0.666329	0.227137	6.15174e-06	0.0919165	COPT3, OsCOPT3	copper transporter 3	ctr copper transporter family protein, putative, expressed	Ctr copper transporter family protein.
Os03g0318150	None	0.542364	-0.153559	-2.20033	0.435073	0.803836	4.78525e-07	-	-	-	-
Os09g0497900	LOC_Os09g32260	0.542233	1.40159	0.466932	9.84051e-06	1.04349e-39	0.000132847	ONAC072, ONAC72	NAC domain-containing protein 072, NAC domain-containing protein 72	no apical meristem protein, putative, expressed	No apical meristem (NAM) protein domain containing protein.
Os07g0495300	LOC_Os07g31310	0.541826	-0.112057	1.31091	0.296073	0.914946	0.00734127	0	0	PPR repeat domain containing protein, putative, expressed	Pentatricopeptide repeat domain containing protein.
Os01g0117100	LOC_Os01g02770	0.541488	-1.38899	0.673922	0.227093	4.85649e-05	0.0800545	0	0	resistance-related receptor-like kinase, putative, expressed	Similar to Receptor kinase LRK10.
Os04g0321700	LOC_Os04g25560	0.541293	0.563891	1.42436	3.34431e-05	3.79955e-06	3.02827e-34	OsSCP23	Serine carboxypeptidase 23	OsSCP23 - Putative Serine Carboxypeptidase homologue, expressed	Similar to Serine carboxypeptidase I precursor (EC 3.4.16.5) (Carboxypeptidase C).
Os06g0150500	None	0.541005	1.00099	-0.66605	0.0252542	1.38769e-06	0.00275451	-	-	-	-
Os02g0626600	LOC_Os02g41670	0.5401	-0.150936	1.05445	0.422803	0.84809	0.0438301	OsPAL05, PAL05, OsPAL3, PAL5, PAL3	Phenylalanine ammonia-lyase 05	phenylalanine ammonia-lyase, putative, expressed	Similar to Phenylalanine ammonia-lyase.
Os06g0196200	LOC_Os06g09600	0.539688	0.165177	1.68332	0.139491	0.685435	7.47551e-10	0	0	expressed protein	Conserved hypothetical protein.
Os01g0700500	LOC_Os01g50490	0.539628	-5.45253	7.37846	0.121826	8.52158e-33	4.73162e-45	0	0	cytochrome P450, putative, expressed	Similar to Flavonoid 3-monooxygenase.
Os03g0564200	LOC_Os03g36630	0.539512	0.347607	-1.10903	0.012007	0.128628	3.98763e-09	0	0	expressed protein	Protein of unknown function DUF952 family protein.
Os06g0187500	LOC_Os06g08830	0.539143	0.935738	1.00594	0.0767517	9.60375e-05	5.51889e-05	0	0	UDP-glucoronosyl and UDP-glucosyl transferase, putative, expressed	Hypothetical conserved gene.
Os03g0789466	LOC_Os03g57540	0.539079	0.0498283	1.05216	0.0188447	0.878231	5.69146e-08	0	0	expressed protein	Similar to Protein argonaute MEL1.
Os01g0644200	None	0.538919	0.637117	-1.02678	0.577152	0.122751	0.0269934	-	-	-	-
Os03g0161800	LOC_Os03g06620	0.538845	0.444705	-1.50522	0.0527146	0.0949436	1.51086e-11	Sip2A, ARD 2, ARD2, OsARD2, OsARD, IDI1	submergence-induced protein 2A, 1, 2-dihydroxy-3-keto-5-methylthiopentene dioxygenase 2, Aci-reductone dioxygenase 2, Submergence-induced protein 2A, acireductone dioxygenase 2, submergence-induced protein2A, aci-reductone-dioxygenase-like protein, Fe-deficiency-induced protein 1	1,2-dihydroxy-3-keto-5-methylthiopentene dioxygenase protein, putative, expressed	Similar to SIPL.
Os12g0153900	LOC_Os12g05770	0.538461	1.29527	-0.745533	0.0874939	3.98498e-07	0.00843963	0	0	expressed protein	Conserved hypothetical protein.
Os01g0655500	LOC_Os01g46720	0.535872	-0.277764	-1.67173	0.0309715	0.301956	1.34624e-16	0	0	expressed protein	Protein kinase, core domain containing protein.
Os01g0315600	LOC_Os01g21300	0.535357	1.2254	1.85615	0.119115	8.66204e-08	1.61987e-13	0	0	esterase/lipase/thioesterase family protein, putative, expressed	Similar to Monoglyceride lipase.
Os11g0434800	None	0.53409	-0.123414	-1.0768	0.11198	0.775087	0.000113612	-	-	-	-
Os05g0565400	LOC_Os05g49060	0.533688	0.447903	-2.2581	0.0119663	0.0440403	1.84664e-35	0	0	uncharacterized protein ycf23, putative, expressed	Protein of unknown function DUF561 family protein.
Os01g0947000	LOC_Os01g71860	0.533123	1.63409	-0.162528	0.000512914	3.12601e-34	0.412092	0	endo-1, 3-beta-glucanase	glycosyl hydrolases family 17, putative, expressed	Similar to Beta-1, 3-glucanase precursor.
Os11g0701400	LOC_Os11g47550	0.533004	1.31828	-0.648046	0.100181	2.9703e-07	0.0270822	C10150	0	glycosyl hydrolase, putative, expressed	Chitinase (EC 3.2.1.14) III C10150-rice (EC 3.2.1.14).
Os01g0160100	LOC_Os01g06660	0.531247	1.06478	-0.92785	6.58256e-05	2.9545e-18	7.02555e-14	0	0	thiamine pyrophosphate enzyme, C-terminal TPP binding domain containing protein, expressed	Similar to Pyruvate decarboxylase isozyme 2 (EC 4.1.1.1) (PDC) (Fragment).
Os02g0727300	LOC_Os02g49520	0.531216	1.06711	1.02844	7.51811e-05	8.15544e-19	3.88208e-17	OsPUB21	plant U-box-containing protein 21, U-box protein 21	armadillo/beta-catenin repeat family protein, putative, expressed	Similar to Beta-catenin repeat family protein.
Os12g0630600	LOC_Os12g43510	0.530602	0.983284	1.07931	4.42261e-05	3.97862e-17	6.53216e-20	0	0	expressed protein	Carbohydrate/puine kinase, PfkB, conserved site containing protein.
Os11g0210300	LOC_Os11g10480	0.530423	1.23177	0.376418	4.1666e-10	5.71744e-55	1.60245e-05	Adh1, Adh1/2, adh1/adh2, OsADH1	Alcohol dehydrogenase1, Alcohol dehydrogenase 1, Alcohol dehydrogenase-1, reduced adh activity, Alcohol dehydrogenase I	dehydrogenase, putative, expressed	Alcohol dehydrogenase 1.
Os05g0402851	None	0.530015	-0.162312	1.09182	0.131741	0.873769	0.00861036	-	-	-	-
Os03g0618300	LOC_Os03g42130	0.529657	1.96528	-1.36477	1.75767e-07	2.91559e-97	1.55205e-46	2-ODD22, Os2-ODD22, Os2ODD22	2-oxoglutarate-dependent dioxygenase 22	gibberellin 20 oxidase 2, putative, expressed	Isopenicillin N synthase family protein.
Os10g0578600	LOC_Os10g42770	0.528863	-0.81954	1.06211	0.344933	0.0652087	0.0128698	0	0	a_IG002N01.7, putative, expressed	Methyltransferase type 11 domain containing protein.
Os03g0184300	LOC_Os03g08600	0.52863	1.00021	0.642578	2.2411e-06	1.5404e-22	2.08526e-09	0	0	glycosyl transferase, putative, expressed	Conserved hypothetical protein.
Os11g0658900	LOC_Os11g43760	0.528456	-1.45649	7.63848	0.165077	1.2936e-22	9.65178e-113	0	class III lipase	lipase class 3 family protein, putative, expressed	Similar to Lipase family protein.
Os02g0134400	LOC_Os02g04170	0.528375	1.36884	-1.01156	0.297166	0.000209092	0.0099708	OsLASPO	L-aspartate oxidase	L-aspartate oxidase 1, putative, expressed	Fumarate reductase/succinate dehydrogenase flavoprotein, C-terminal domain containing protein.
Os02g0704300	LOC_Os02g47560	0.527737	1.01468	-0.237081	0.0044699	3.88029e-10	0.285231	0	0	DNA-binding protein, putative, expressed	Conserved hypothetical protein.
Os01g0777500	LOC_Os01g56960	0.527414	-0.826271	3.81393	0.0335412	3.92732e-07	1.35113e-98	0	0	acid phosphatase, putative, expressed	Similar to acid phosphatase/ oxidoreductase/ transition metal ion binding.
Os01g0761300	LOC_Os01g55590	0.525741	1.0141	0.0210895	2.64359e-08	1.16949e-30	0.906657	0	0	AMP-binding enzyme, putative, expressed	Similar to Long-chain-fatty-acid-CoA ligase-like protein.
Os04g0458000	None	0.524664	-0.89838	1.02538	0.360342	0.0412025	0.0188233	-	-	-	-
Os02g0208500	LOC_Os02g11770	0.524224	-0.563887	5.30526	0.185561	0.117131	2.25029e-78	OsCDT4	sativa DcCDT1 homologue 4, cadmium tolerance 4	expressed protein	Conserved hypothetical protein.
Os01g0588900	LOC_Os01g40630	0.524073	1.14305	-0.180339	0.00229494	2.95194e-14	0.402797	LOG1, LOG, Log, log	LONELY GUY, Lonely Guy, lonely guy, Protein LONELY GUY, Cytokinin riboside 5'-monophosphate phosphoribohydrolase LOG	uncharacterized protein PA4923, putative, expressed	Cytokinin-activating enzyme, Bioactive cytokinin synthesis
Os04g0632100	LOC_Os04g53998	0.522502	-0.21631	1.26306	0.408267	0.751889	0.00669919	OsRLCK163	Receptor-like Cytoplasmic Kinase 163	kinase, putative, expressed	S-locus receptor-like kinase RLK13.
Os01g0112000	LOC_Os01g02160	0.522368	1.02573	0.66996	0.000741956	2.41978e-14	3.42118e-06	0	0	hydroxyproline-rich glycoprotein family protein, putative, expressed	Conserved hypothetical protein.
Os03g0654400	LOC_Os03g45170	0.520905	1.32167	-0.8078	0.0168759	5.77273e-13	3.33079e-05	OsCAT4, CAT4	cationic amino acid transporter 4, MEU22 homolog	amino acid permease, putative, expressed	Similar to Cationic amino acid transporter-like protein.
Os02g0531600	LOC_Os02g32950	0.52059	1.07924	-0.57062	0.00102239	2.4906e-14	0.000195158	Rcn2, OsRCN2	RICE CENTRORADIALIS 2	RCN2 Centroradialis-like1 homologous to TFL1 gene; contains Pfam profile PF01161: Phosphatidylethanolamine-binding protein, expressed	TFL1/CEN ortholog, Phosphatidylethanolamine-binding protein, PEBP family protein, Control of the phase transition of meristem, Control of flowering time
Os10g0558700	LOC_Os10g40934	0.520009	1.08568	0.271588	0.0796477	3.83875e-06	0.408461	OsODD11, ODD11, 2-ODD11, Os2-ODD11, 2ODD11, Os2ODD11	2-oxoglutarate-dependent dioxygenase 11	flavonol synthase/flavanone 3-hydroxylase, putative, expressed	Similar to Oxidoreductase, 2OG-Fe oxygenase family protein, expressed.
Os01g0185500	LOC_Os01g09030	0.519354	1.03019	-0.113606	6.75044e-08	1.33175e-30	0.387094	0	0	2-aminoethanethiol dioxygenase, putative, expressed	Protein of unknown function DUF1637 domain containing protein.
Os07g0580766	LOC_Os07g39250	0.519265	1.62782	-0.817217	0.512874	0.000843731	0.104875	-	-	-	-
Os10g0341401	None	0.519129	1.04178	-0.174334	0.461946	0.0431456	0.821806	-	-	-	-
Os02g0114900	LOC_Os02g02380	0.51863	1.17861	-0.416535	0.354485	0.00390678	0.435792	OsWD40-34, OsRUP	0	suppressor of phythchrome A, putative, expressed	Non-protein coding transcript.
Os11g0186500	LOC_Os11g08340	0.518271	0.97449	-1.1722	0.00215986	3.44757e-10	1.88711e-14	OsJAR3, OsGH3.12, GH3.12, OsGH3-12, GH3-12	jasmonyl-L-isoleucine synthase 3	OsGH3.12 - Probable indole-3-acetic acid-amido synthetase, expressed	Similar to GH3 auxin-responsive promoter family protein.
Os04g0560100	LOC_Os04g47250	0.516967	1.08499	1.78913	0.190912	0.000453839	8.56585e-10	CYP86A7-1, OsCYP86A7-1	Cytochrome P450 86A7-1	cytochrome P450, putative, expressed	Cytochrome P450 family protein.
Os05g0545400	LOC_Os05g46760	0.516636	-1.08609	1.3561	0.093158	9.81193e-06	2.06125e-08	0	0	STE_MEKK_ste11_MAP3K.19 - STE kinases include homologs to sterile 7, sterile 11 and sterile 20 from yeast, expressed	Serine/threonine protein kinase domain containing protein.
Os02g0302200	LOC_Os02g19924	0.516284	-0.0611073	1.5748	0.00109865	0.783798	3.35215e-31	0	0	aminotransferase, classes I and II, domain containing protein, expressed	Similar to aminotransferase family protein.
Os12g0236225	None	0.515927	-1.7307	-2.31338	0.271145	1.00807e-07	7.53683e-13	-	-	-	-
Os01g0149200	LOC_Os01g05585	0.515477	1.08716	-0.51972	0.536059	0.0373708	0.331986	OsMT2d	Metallothionein 2d, type 2 metallothionein d	metallothionein, putative, expressed	Hypothetical gene.
Os12g0222800	LOC_Os12g12120	0.514738	-0.250479	1.96996	0.03174	0.29159	4.55457e-26	0	0	verticillium wilt disease resistance protein precursor, putative, expressed	Leucine-rich repeat, N-terminal domain containing protein.
Os09g0368200	LOC_Os09g20260	0.514552	1.3527	-0.0246101	0.315544	0.0135393	0.970809	PAOb, OsPAOb, OsPAO6, OsPAO2, PAO6, PAO2	Polyamine oxidase b, Polyamine oxidase 6	polyamine oxidase precursor, putative, expressed	Similar to polyamine oxidase precursor.
Os06g0231600	LOC_Os06g12560	0.513834	1.25756	0.0480855	0.149356	3.38342e-06	0.927435	OsRFPH2-7	RING finger protein OsRFPH2-7, RING-H2 protein 7	zinc finger, C3HC4 type, domain containing protein, expressed	Similar to RING-H2 finger protein ATL1Q.
Os10g0191300	LOC_Os10g11500	0.51336	0.623266	1.07947	2.26345e-14	2.48853e-21	6.59316e-63	OsPR1#101, OsPR1-101, OsPR1L2, PR1L2	pathogenesis-related protein 1-101, PR protein 1-101, pathogenesis-related protein 1 like protein 2	SCP-like extracellular protein, expressed	Similar to PR-1a pathogenesis related protein (Hv-1a) precursor.
Os03g0790700	LOC_Os03g57680	0.513222	1.05108	-0.359404	4.53636e-05	4.81769e-20	0.00624219	AO	aldehyde oxidase	aldehyde oxidase, putative, expressed	Aldehyde oxidase-2.
Os04g0541700	LOC_Os04g45810	0.512499	1.08226	-0.435003	0.0989207	1.57e-05	0.159604	Oshox22, OsHox22	rice homeobox gene 22, Homeobox-leucine zipper protein HOX22, Homeodomain transcription factor HOX22, HD-ZIP protein HOX22	homeobox associated leucine zipper, putative, expressed	Similar to Homeobox-leucine zipper protein HOX22.
Os02g0204400	LOC_Os02g10990	0.512087	1.34362	-0.426267	0.065864	1.53996e-09	0.126057	0	(6-4) DNA photolyase	FAD binding domain of DNA photolyase domain containing protein, expressed	Similar to (6-4)DNA photolyase.
Os11g0126800	LOC_Os11g03290	0.511913	1.14522	1.09533	5.01636e-05	1.89055e-25	5.80261e-22	0	0	nucleoside-triphosphatase, putative, expressed	Nucleoside phosphatase GDA1/CD39 family protein.
Os04g0402200	LOC_Os04g32960	0.511691	1.50343	-0.563419	0.523663	0.00304683	0.243991	0	0	TUDOR protein with multiple SNc domains, putative, expressed	Similar to RNA binding protein Rp120.
Os12g0109750	None	0.511022	-1.53496	1.1142	0.479252	0.00183919	0.038271	-	-	-	-
Os01g0793800	LOC_Os01g58130	0.509532	1.92429	-0.722746	0.296889	1.97621e-08	0.0758823	0	0	expressed protein	Conserved hypothetical protein.
Os01g0582600	LOC_Os01g40070	0.507637	-1.29091	1.07625	0.256225	9.47511e-05	0.00175128	0	0	expressed protein	Phospholipase A2, active site domain containing protein.
Os05g0120200	LOC_Os05g02890	0.507475	1.40301	0.804545	0.0224153	5.58442e-15	3.3242e-05	OsABCG11	ABC transporter superfamily ABCG subgroup member 11	white-brown complex homolog protein 16, putative, expressed	Similar to ATPase, coupled to transmembrane movement of substances.
Os01g0905300	LOC_Os01g67820	0.506804	-1.68753	0.54833	0.402349	2.46286e-05	0.299959	OsEXO70FX14, OsExo70FX14, OrysaFX14_Exo70	exocyst subunit EXO70 family protein FX14	exo70 exocyst complex subunit domain containing protein, expressed	Similar to Leucine zipper protein-like.
Os11g0195600	LOC_Os11g09020	0.506678	-0.421951	1.11298	0.409724	0.599289	0.0390464	OsAAP11C, AAP11C, OsAAP11, AAP11	amino acid permease 11C, amino acid permease 11, amino acid/auxin permease 11	amino acid transporter, putative, expressed	Similar to Amino acid carrier (Fragment).
Os02g0579000	LOC_Os02g36880	0.50596	0.715595	1.72715	3.9092e-06	3.38392e-13	7.50795e-70	OsNAC1, ONAC027, ONAC27, NAC27, OMTN1, OsNAC1/ONAC027	NAC domain-containing protein 027, NAC domain-containing protein 27, Oryza miR164-targeted NAC1, miR164-targeted NAC1	No apical meristem protein, putative, expressed	No apical meristem (NAM) protein domain containing protein.
Os04g0494600	LOC_Os04g41710	0.503613	-0.0917879	2.07816	0.00117091	0.655369	2.64862e-56	0	0	expressed protein	Protein of unknown function DUF642 family protein.
Os07g0621800	LOC_Os07g42924	0.503308	1.0839	-0.0918552	1.62837e-07	4.24979e-34	0.503557	0	0	dehydrogenase, putative, expressed	Alcohol dehydrogenase superfamily, zinc-containing protein.
Os11g0604500	LOC_Os11g39120	0.502673	1.1351	-1.06613	0.525173	0.0213636	0.0349649	0	0	expressed protein	Conserved hypothetical protein.
Os07g0509800	LOC_Os07g32570	0.502337	2.75814	-1.58429	2.17249e-06	3.8632e-181	2.18092e-59	OsAPRL1	adenosine 5'-phosphosulfate reductase-like protein 1	OsAPRL1 adenosine 5'-phosphosulfate reductase-like OsAPRL1, expressed	Similar to adenosine 5'-phosphosulfate reductase 2.
Os01g0871500	LOC_Os01g65100	0.500981	0.269247	-1.12191	2.57601e-05	0.0361333	5.89902e-25	0	0	peptide transporter, putative, expressed	TGF-beta receptor, type I/II extracellular region family protein.
Os09g0479300	LOC_Os09g30200	0.500766	1.05141	-0.24603	0.11564	3.12042e-05	0.496011	0	0	ATP binding protein, putative, expressed	Phenylalanyl-tRNA synthetase, class IIc family protein.
Os12g0163000	LOC_Os12g06570	0.499877	-1.05683	0.556006	0.551479	0.0478897	0.43991	OsCNGC16, OsCNGC8, OsSTA273	Cyclic nucleotide gated channel 16, Cyclic nucleotide-gated ion channel 8	cyclic nucleotide-gated ion channel, putative, expressed	Similar to CNGC18 (CYCLIC NUCLEOTIDE-GATED CHANNEL 18); calmodulin binding / cyclic nucleotide binding / ion channel.
Os02g0149600	LOC_Os02g05610	0.496948	1.20739	-0.98813	0.584916	0.00982979	0.0298143	0	0	ZOS2-03 - C2H2 zinc finger protein, expressed	Zinc finger, C2H2-like domain containing protein.
Os12g0152750	LOC_Os12g05655	0.496801	0.966895	-1.05611	0.000193468	9.15226e-15	1.92354e-17	0	0	expressed protein	Hypothetical gene.
Os02g0632800	LOC_Os02g42150	0.49473	-1.05078	0.118582	0.593202	0.0194204	0.90557	0	wall-associated receptor-like protein kinase, wall-associated RLK, WAK RLK	OsWAK14 - OsWAK receptor-like protein kinase, expressed	Wall-associated kinase, Positive regulation of rice blast resistance
Os02g0668500	LOC_Os02g44820	0.49417	0.127032	2.6635	0.00188422	0.524232	3.15925e-88	0	0	rho-GTPase-activating protein-related, putative, expressed	Cellular retinaldehyde-binding/triple function, C-terminal domain containing protein.
Os01g0237000	LOC_Os01g13560	0.492202	-0.0568352	-1.08385	0.000241957	0.782758	9.76631e-19	0	0	membrane associated DUF588 domain containing protein, putative, expressed	Uncharacterised protein family UPF0497, trans-membrane plant subgroup domain containing protein.
Os10g0532200	LOC_Os10g38860	0.492194	1.62378	1.7598	0.0196378	1.38752e-23	2.41998e-25	0	0	hydrolase, alpha/beta fold family domain containing protein, expressed	Alpha/beta hydrolase family protein.
Os12g0453500	LOC_Os12g26690	0.49141	0.967122	1.45614	0.00117091	2.05292e-14	2.16827e-29	0	0	expressed protein	Conserved hypothetical protein.
Os01g0206700	LOC_Os01g10890	0.491211	-0.0936652	1.38666	0.0155424	0.936933	2.8291e-05	OsCIPK05, CIPK5, OsCIPK5, OsSTA7	CBL-interacting protein kinase 5	CAMK_KIN1/SNF1/Nim1_like.8 - CAMK includes calcium/calmodulin depedent protein kinases, expressed	Similar to Serine/threonine protein kinase (CBL-interacting protein kinase 20).
Os03g0772100	LOC_Os03g56140	0.490995	-0.76968	1.26779	0.319123	0.28281	0.0180819	0	0	homeobox protein rough sheath 1, putative, expressed	Similar to Homeobox protein knotted-1-like 8.
Os03g0180800	LOC_Os03g08310	0.489178	-1.6615	0.668388	0.524742	0.000358193	0.287578	OsJAZ3, JAZ3, OsJAZ 9, OsJAZ9, Os-JAZ9, JAZ9, OsTIFY11a, OsJAZ6, JAZ6	Jasmonate ZIM-domain protein 3, Jasmonate ZIM-domain protein 9	ZIM domain containing protein, putative, expressed	TIFY domain-containing transcriptional regulator, Salt and dehydration stress tolerance
Os03g0130300	LOC_Os03g03810	0.488908	2.476	-2.87137	0.299261	2.19093e-15	2.94786e-20	DEFL8, OsDEFL8, OsDf-08, Df-08	defensin-like 8	DEF8 - Defensin and Defensin-like DEFL family, expressed	Similar to Cp-thionin.
Os04g0326000	LOC_Os04g25960	0.488593	-0.856576	1.02414	0.453215	0.0813291	0.0339607	0	0	expressed protein	Similar to H0107B07.3 protein.
Os11g0637200	LOC_Os11g41850	0.488558	1.31175	-0.101115	0.427952	0.00227561	0.892968	0	0	transporter family protein, putative, expressed	Similar to Sorbitol transporter.
Os06g0298100	LOC_Os06g19430	0.48848	-0.146852	1.32863	0.158373	0.711132	4.05089e-07	0	0	expressed protein	Conserved hypothetical protein.
Os01g0186900	LOC_Os01g09220	0.488038	-2.94304	1.44954	0.523647	5.59035e-12	0.00724392	0	0	transposon protein, putative, CACTA, En/Spm sub-class, expressed	Similar to cDNA clone:001-117-G12, full insert sequence.
Os02g0783000	LOC_Os02g54190	0.487509	1.14908	-1.80426	0.602085	0.00549931	0.000151941	OsPME9	pectin methylesterase 9	pectinesterase, putative, expressed	Similar to Pectin methylesterase 5 (Fragment).
Os08g0426866	LOC_Os08g33050	0.4868	-0.678264	1.26184	0.275631	0.366967	0.0129479	0	0	MYB family transcription factor, putative, expressed	Similar to Kanadi1.
Os10g0542750	None	0.48607	1.98876	-0.475017	0.520736	0.000114732	0.342929	-	-	-	-
Os05g0411100	LOC_Os05g34030	0.485598	0.45678	-1.28892	4.21334e-06	1.72138e-05	1.57793e-39	0	0	peptide transporter PTR2, putative, expressed	Similar to peptide transporter PTR2.
Os07g0599700	LOC_Os07g40870	0.485395	1.36747	1.56174	0.054785	1.10864e-11	6.45402e-15	0	0	igA FC receptor precursor, putative, expressed	Similar to Surface protein PspC.
Os06g0157900	LOC_Os06g06340	0.484383	1.24999	-0.163954	0.329123	0.000443922	0.775789	OsLTP1.5, OsLtpI.5	non-specific lipid transfer protein 1.5, lipid transfer protein 1.5, type 1 non-specific lipid transfer protein 5	LTPL20 - Protease inhibitor/seed storage/LTP family protein precursor, putative, expressed	Similar to Non-specific lipid-transfer protein.
Os12g0428000	LOC_Os12g24020	0.483942	0.279978	-1.60933	0.0682456	0.310967	1.02568e-14	OsStr7	Sulfurtransferase 7, Rhodanese like domain containing protein	rhodanese-like domain containing protein, putative, expressed	Similar to senescence-associated protein DIN1.
Os10g0555651	None	0.482717	1.83935	0.461689	0.45717	5.42376e-05	0.421806	-	-	-	-
Os05g0130300	LOC_Os05g03960	0.481795	1.26473	0.139348	0.476375	0.00817405	0.852079	0	0	expressed protein	Conserved hypothetical protein.
Os08g0386200	LOC_Os08g29660	0.480481	-1.65508	0.400732	0.299521	2.90265e-07	0.362923	OsWRKY69	Rice WRKY gene69	WRKY69, expressed	WRKY transcription factor 69.
Os12g0566600	LOC_Os12g37900	0.479471	1.26313	0.53547	0.00223195	7.42636e-23	0.000277476	0	0	expressed protein	Similar to thioredoxin-related.
Os11g0142400	LOC_Os11g04660	0.479326	1.26492	1.13043	0.338256	0.000192424	0.00188227	OsSTRL20, STRL20	STR-like 20	strictosidine synthase, putative, expressed	Similar to Strictosidine synthase family protein, expressed.
Os02g0187700	LOC_Os02g09480	0.479118	-0.707007	1.3727	3.81209e-05	2.20994e-11	2.80968e-40	0	0	myb-like DNA-binding domain containing protein, putative, expressed	Similar to Myb-related protein B (B-Myb) (Myb-related protein 1) (XMYB1).
Os03g0327800	LOC_Os03g21060	0.47846	1.39208	0.301425	0.0667787	4.28814e-12	0.273891	OsNAP, NAP, ONAC058, ONAC58, Os PS1, PS1, OsCTb1, CTb1	NAC Family Transcription Factor OsNAP, NAC domain-containing protein 058, NAC domain-containing protein 58, prematurely senile 1	No apical meristem protein, putative, expressed	NAC Family transcriptional activator, Abiotic stress response, Positive regulator of leaf senescence
Os03g0639400	LOC_Os03g43820	0.478084	1.46403	-0.491311	0.423162	0.000323959	0.347989	0	0	plant invertase/pectin methylesterase inhibitor domain containing protein, expressed	Pectinesterase inhibitor domain containing protein.
Os12g0138800	LOC_Os12g04424	0.477806	0.632262	1.04687	0.0126934	0.000104916	8.66601e-11	OsSTRL21, STRL21	STR-like 21	strictosidine synthase, putative, expressed	Six-bladed beta-propeller, TolB-like domain containing protein.
Os03g0725200	LOC_Os03g51530	0.477535	0.0804913	-2.14999	0.234105	0.884494	3.82449e-13	0	Formin-like protein	expressed protein	Hypothetical protein.
Os10g0360100	LOC_Os10g21590	0.477433	1.73487	-0.656847	0.528228	0.000274795	0.230556	0	0	transporter family protein, putative, expressed	Similar to Sugar transporter protein.
Os03g0335200	LOC_Os03g21710	0.475768	-1.03286	0.705077	0.480641	0.0300823	0.190934	OsWRKY79, WRKY-79	0	WRKY79, expressed	Similar to WRKY1 (WRKY transcription factor 17).
Os02g0123700	LOC_Os02g03120	0.475458	0.733608	-1.01194	0.00163863	2.21136e-07	1.80015e-13	OsGH9B15, OsGLU14, GH9B15, GLU14	glycoside hydrolase OsGH9B15, glycoside hydrolase 9B15, endoglucanase 14	endoglucanase, putative, expressed	Similar to CEL5=CELLULASE 5 (Fragment).
Os02g0123801	None	0.475064	1.16177	-0.991657	0.551498	0.0186489	0.0521691	-	-	-	-
Os07g0673200	LOC_Os07g47590	0.474182	1.58062	-1.38617	0.000492344	3.56081e-38	3.34055e-29	OsRFPHC-13, OsNLA, NAL, OsNLA1, NAL1	RING finger protein OsRFPHC-13, RING-HC protein 13, nitrogen limitation adaptation	expressed protein	RING-type E3 ubiquitin-ligase, Maintenance of phosphate homeostasis via degradation of phosphate transporters
Os01g0704250	None	0.47402	-0.73906	1.47163	0.182692	0.0081653	1.74409e-08	-	-	-	-
Os07g0519300	LOC_Os07g33560	0.473702	-0.142235	-1.10513	0.000119065	0.358127	4.78003e-23	0	0	cytochrome P450, putative, expressed	Similar to taxane 10-beta-hydroxylase.
Os08g0374400	LOC_Os08g28700	0.472977	0.778295	-1.64371	0.639603	0.0318285	7.4516e-05	OsDjB9, OsSTA211	DnaJ domain protein B9	dnaJ domain containing protein, expressed	Chaperone DnaJ, C-terminal domain containing protein.
Os03g0776900	LOC_Os03g56540	0.471488	1.26563	-0.972074	0.0143248	1.80553e-14	1.18822e-08	OsDjC35	DnaJ domain protein C35	heat shock protein DnaJ, putative, expressed	Similar to mitochondrial import inner membrane translocase subunit TIM14.
Os06g0547400	LOC_Os06g35520	0.469987	1.50587	-1.09927	3.98864e-09	6.61172e-91	3.0499e-48	prx86, PRX86, OsPRX86	class III peroxidase 86, peroxidase FLXPER4, PER4	peroxidase precursor, putative, expressed	Similar to Peroxidase P7 (EC 1.11.1.7) (TP7).
Os12g0576750	LOC_Os12g38770	0.469869	0.984993	-1.07715	0.000607147	1.69698e-15	2.55634e-18	OsPAP1b, NPP2, OsNPP2	purple acid phosphatase 1b, Nucleotide pyrophosphatase/phosphodiesterase 2	nucleotide pyrophosphatase/phosphodiesterase, putative, expressed	Nucleotide pyrophosphatase, Hydrolysis of UDP, ADP and adenosine 5'-phosphosulfate
Os09g0519100	LOC_Os09g34330	0.469772	1.38592	-0.0375135	0.481176	0.0157849	0.965361	OsbHLH167	basic helix-loop-helix protein 167	helix-loop-helix DNA-binding domain containing protein, expressed	Helix-loop-helix DNA-binding domain containing protein.
Os01g0615250	None	0.468946	-0.533607	1.21497	0.451871	0.485194	0.025842	-	-	-	-
Os03g0111400	LOC_Os03g02070	0.468798	1.20013	0.157124	6.34855e-05	2.60124e-31	0.281462	0	0	heavy-metal-associated domain-containing protein, putative, expressed	Heavy metal transport/detoxification protein domain containing protein.
Os02g0575700	LOC_Os02g36590	0.467756	0.104059	1.26497	0.0447092	0.724426	1.66457e-11	IIP3	ILA1 interacting protein 3	CPuORF19 - conserved peptide uORF-containing transcript, expressed	Similar to OSIGBa0097P08.1 protein.
Os05g0400200	LOC_Os05g33200	0.466374	-0.540839	1.36549	0.282127	0.130927	1.12881e-05	0	0	endo-1,3;1,4-beta-D-glucanase precursor, putative, expressed	Similar to Retrotransposon protein Ty1-copia subclass.
Os02g0551100	LOC_Os02g34600	0.466321	1.0313	-0.211427	3.46815e-05	4.80674e-24	0.103166	OsSAPK6, OSRK1	stress/ABA-activated protein kinase 6, Stress-Activated Protein Kinase 6	CAMK_CAMK_like.13 - CAMK includes calcium/calmodulin depedent protein kinases, expressed	Serine/threonine protein kinase, Dehydration-inducible SNF1-related protein kinase 2, Hyperosmotic stress response, Abscisic acid (ABA) signaling
Os01g0827300	LOC_Os01g61160	0.465158	1.32388	1.89051	0.229048	4.3727e-06	8.91152e-12	OsChI1, ChI1, OsLAC3	chilling inducible gene 1, lactase, lactase 3	laccase precursor protein, putative, expressed	Putative laccase precursor, Abiotic stress response
Os03g0223400	LOC_Os03g12290	0.46438	1.17128	-2.27334	4.7542e-10	1.56742e-62	3.48127e-235	OsGLN1;2, GSr, RGS8, OsGS1;2, GS1;2, GS1, OsGS1-2, GS1-2, OsGS1.2, GS1.2	cytosolic glutamine synthethase 1;2, cytosolic glutamine synthase 2, glutamine synthetase 1;2, glutamine synthetase 1	glutamine synthetase, catalytic domain containing protein, expressed	Cytosolic glutamine synthetase, Ammonium assimilation
Os04g0465750	None	0.461965	0.679141	-1.17553	0.434972	0.13517	0.00457312	-	-	-	-
Os01g0652300	LOC_Os01g46370	0.461872	0.730154	-1.02959	0.00568277	1.87993e-06	3.79522e-12	0	0	lipase class 3 family protein, putative, expressed	Similar to Phospholipase A1-II 7.
Os12g0579450	None	0.460047	0.105486	-1.04103	0.561906	0.893142	0.0471528	-	-	-	-
Os05g0595200	LOC_Os05g51680	0.459478	-0.381588	1.19916	0.517975	0.578572	0.0208751	OsPR1#052, OsPR1-52	pathogenesis-related protein 1-52, PR protein 1-52	SCP-like extracellular protein, expressed	Allergen V5/Tpx-1 related family protein.
Os07g0132300	LOC_Os07g04020	0.458834	0.494076	1.12151	0.13595	0.0535007	1.96546e-06	0	0	expressed protein	Conserved hypothetical protein.
Os01g0902800	LOC_Os01g67640	0.458231	1.20003	-0.211482	0.396345	0.00148815	0.715665	0	0	PTR-like peptide transporter, putatuve, expressed	Similar to cDNA, clone: J090081K18, full insert sequence.
Os03g0304800	LOC_Os03g19220	0.457887	1.19587	-0.547115	0.304546	0.000220408	0.159125	0	0	expressed protein	Lg106-like family protein.
Os02g0759000	LOC_Os02g52190	0.457805	1.16359	0.147367	6.9809e-06	1.16217e-37	0.245965	OsbHLH048	basic helix-loop-helix protein 048	helix-loop-helix DNA-binding protein, putative, expressed	Similar to DNA binding protein.
Os11g0262600	LOC_Os11g15624	0.456834	-2.27736	-2.13587	0.429052	3.85375e-11	5.51842e-09	0	0	expressed protein	Conserved hypothetical protein.
Os08g0156600	LOC_Os08g06010	0.456787	0.0255127	3.39662	2.33974e-06	0.869502	0	OsVPE2	vacuolar Pi efflux transporter 2, vacuolar phosphate efflux transporter 2	transporter, major facilitator family, putative, expressed	Vacuolar phosphate efflux transporter, Pi homeostasis
Os12g0236200	None	0.456781	-0.479208	-2.08021	0.371732	0.281705	5.41193e-09	-	-	-	-
Os03g0439700	LOC_Os03g32490	0.455478	-1.74214	-2.12255	0.487562	2.2032e-06	1.10998e-07	0	0	DUF1230 domain containing protein, expressed	Protein of unknown function DUF1230 family protein.
Os12g0123500	LOC_Os12g02980	0.455325	-1.92494	1.60183	0.500849	0.000353625	0.00768289	0	0	nucleoside-triphosphatase, putative, expressed	Similar to Apyrase precursor (EC 3.6.1.5) (ATP-diphosphatase) (Adenosine diphosphatase) (ADPase) (ATP-diphosphohydrolase).
Os12g0476200	LOC_Os12g29220	0.454001	-0.349283	1.79687	0.0237656	0.0656918	2.80021e-29	OsSWEET13, Xa25(t), Xa25, OsMtN3, Xa25/SWEET13, OsSWEET13/XA25	Xanthomonas oryzae pv. oryzae resistance 25, Xanthomonas oryzae pv. oryzae resistance-25, Xanthomonas campestris pv. oryzae resistance-25, nodulin MtN3 family protein, nodulin/SWEET13	nodulin MtN3 family protein, putative, expressed	Sucrose transporter, TAL effector PthXo2-dependent disease susceptibility to bacterial pathogen
Os09g0441100	LOC_Os09g26940	0.45369	1.01542	1.84108	0.186818	0.154239	5.99832e-06	0	0	cytochrome P450, putative, expressed	Similar to Cytochrome P450 monooxygenase CYP92A1.
Os04g0460400	LOC_Os04g38690	0.453596	1.22234	-0.196335	0.0774131	1.39045e-09	0.515199	0	0	membrane associated DUF588 domain containing protein, putative, expressed	Uncharacterised protein family UPF0497, trans-membrane plant subgroup domain containing protein.
Os03g0234500	LOC_Os03g13180	0.45346	-1.23755	0.451149	0.589084	0.0146708	0.535962	prx37	class III peroxidase 37	peroxidase precursor, putative, expressed	Haem peroxidase, plant/fungal/bacterial family protein.
Os05g0420750	None	0.452962	-0.470906	1.0761	0.45701	0.362555	0.0136176	-	-	-	-
Os07g0640300	LOC_Os07g44670	0.452594	-1.44408	1.68574	0.518373	0.00304432	0.000447292	0	0	retrotransposon protein, putative, unclassified, expressed	Hypothetical conserved gene.
Os12g0145100	LOC_Os12g05050	0.452078	1.2477	1.59662	5.24205e-07	3.40079e-54	2.99576e-85	0	0	stem-specific protein TSJT1, putative, expressed	Similar to Wali7 protein (Fragment).
Os08g0557600	LOC_Os08g44340	0.451264	1.02859	0.236037	1.67405e-06	1.28261e-32	0.022334	OsMDAR4, OsMDHAR4	monodehydroascorbate reductase 4	monodehydroascorbate reductase, putative, expressed	Similar to Monodehydroascorbate reductase (EC 1.6.5.4) (MDAR) (Ascorbate free radical reductase) (AFR reductase).
Os02g0594166	None	0.451167	-1.62812	-2.03151	0.0398171	1.68254e-18	5.77233e-31	-	-	-	-
Os12g0197100	LOC_Os12g09540	0.450056	1.14976	-0.265146	0.0656787	3.5592e-09	0.320404	OsPRAGL	phosphoribosylamine-glycine ligase	phosphoribosylamine--glycine ligase, putative, expressed	Pre-ATP-grasp fold domain containing protein.
Os07g0677200	LOC_Os07g48020	0.449073	1.29617	-0.869531	6.58919e-07	3.05367e-54	2.48574e-24	POX22.3, OSPER, OsPOX, POX, Pir3, prx111, POX22, OsPOX1, POX1, OsPOX22.3, OsPR9, PR9	Peroxidase22.3, Peroxidase 22.3, Peroxidase-22.3, Pathogen-induced Peroxidase, class III peroxidase 111, Peroxidase 2, Pathogenesis related gene 9	peroxidase precursor, putative, expressed	Peroxidase.
Os01g0810800	LOC_Os01g59570	0.448856	-0.106105	1.02986	0.00136542	0.560976	7.01958e-17	0	0	senescence-induced receptor-like serine/threonine-protein kinase precursor, putative, expressed	Hypothetical conserved gene.
Os05g0468550	None	0.448602	-0.345604	2.76629	0.376309	0.652386	1.23663e-07	-	-	-	-
Os04g0623650	None	0.448346	-0.207123	1.11208	0.326772	0.654244	0.000760269	-	-	-	-
Os01g0705700	LOC_Os01g50940	0.448251	-0.31281	1.23245	0.527246	0.69145	0.0207881	OsICE1, ICE1, OsbHLH010, bHLH010, OsMYL1, MYL1, bHLH116	inducer of CBF expression 1, basic helix-loop-helix protein 010, OsMYC2-like protein 1, MYC2-like protein 1	helix-loop-helix DNA-binding domain containing protein, expressed	Similar to Transcription factor ICE1 (Inducer of CBF expression 1) (Basic helix- loop-helix protein 116) (bHLH116) (AtbHLH116).
Os02g0229900	LOC_Os02g13620	0.447705	1.53894	0.151414	0.479252	0.00953351	0.786372	0	0	expressed protein	Hypothetical conserved gene.
Os10g0489399	None	0.447176	1.09125	-0.821496	0.623974	0.0273875	0.0978804	-	-	-	-
Os01g0315700	LOC_Os01g21310	0.447071	1.46779	1.56355	0.205489	3.74221e-10	4.99681e-10	0	0	expressed protein	Similar to Monoglyceride lipase.
Os12g0451300	LOC_Os12g26510	0.446928	0.999577	1.68567	0.018924	3.9083e-11	2.20102e-28	0	0	expressed protein	Hypothetical conserved gene.
Os01g0776600	LOC_Os01g56880	0.446836	-0.175281	3.07113	2.21457e-06	0.0915112	2.26289e-294	OsPAP10a, PAP10	purple acid phosphatase 10a	purple acid phosphatase precursor, putative, expressed	Similar to Purple acid phosphatase (EC 3.1.3.2).
Os01g0172100	LOC_Os01g07730	0.446161	1.30599	-1.96243	0.00418319	2.3369e-20	5.36733e-46	OsPPT3	0	phosphate/phosphoenolpyruvate translocator-related protein, putative, expressed	Similar to Triose phosphate/phosphate translocator, non-green plastid, chloroplast precursor (CTPT).
Os09g0515550	LOC_Os09g34020	0.445053	1.03673	-0.0281029	0.548485	0.0466878	0.977674	0	0	expressed protein	Hypothetical protein.
Os10g0390800	LOC_Os10g25170	0.444625	1.26701	-0.538974	0.000245714	5.28785e-32	3.40529e-06	OsERF#059, OsERF059, OsERF59, EBL1, AP2/EREBP#006, AP2/EREBP6	ETHYLENE-RESPONSIVE ELEMENT-BINDING PROTEIN1-LIKE 1, ethylene response factor 59, APETALA2/ethylene-responsive element binding protein 6	AP2 domain containing protein, expressed	Similar to Ethylene-responsive transcription factor 3 (Ethylene-responsive element binding factor 3) (EREBP-3) (AtERF3).
Os05g0215700	LOC_Os05g12481	0.443371	1.21692	-1.10842	0.0762999	1.30137e-09	5.2338e-08	0	0	expressed protein	Conserved hypothetical protein.
Os01g0701100	None	0.44181	-3.65902	3.65359	0.426883	1.62914e-08	2.14267e-08	-	-	-	-
Os03g0279832	None	0.441732	0.976888	-1.00901	0.639192	0.0414829	0.0398467	-	-	-	-
Os02g0586900	LOC_Os02g37480	0.441729	0.309698	-1.63378	0.204135	0.384095	3.22419e-10	OsEnS-40, EnS-40	endosperm-specific gene 40	glycine-rich cell wall structural protein precursor, putative, expressed	Hypothetical conserved gene.
Os04g0525100	LOC_Os04g44354	0.441645	0.68134	-1.07597	0.130425	0.00678149	4.92989e-06	0	0	UDP-glucoronosyl and UDP-glucosyl transferase domain containing protein, expressed	UDP-glucuronosyl/UDP-glucosyltransferase family protein.
Os01g0793900	LOC_Os01g58140	0.441445	-0.151492	1.04687	0.130319	0.64714	4.03886e-06	0	0	expressed protein	Conserved hypothetical protein.
Os03g0104901	LOC_Os03g01450	0.440608	-0.431113	1.16581	0.531849	0.573331	0.035475	0	0	expressed protein	Conserved hypothetical protein.
Os04g0623600	LOC_Os04g53214	0.439676	-0.0984125	1.20359	0.000478906	0.545823	9.67526e-28	GLO2, OsGLO2	Glycolate oxidase 2	hydroxyacid oxidase 1, putative, expressed	Similar to Peroxisomal (S)-2-hydroxy-acid oxidase GLO2.
Os01g0937050	LOC_Os01g71080	0.439387	-0.147955	1.12813	7.36898e-05	0.25543	4.42319e-30	OsCLP, CLP	chitinase-like protein	xylanase inhibitor, putative, expressed	Homolog of xylanase inhibitor, Chitinase-like protein, Defense response against pathogens, Growth regulation through calcium signaling
Os08g0434150	None	0.439359	-0.217501	2.47309	0.388974	0.660274	1.16983e-13	-	-	-	-
Os07g0136866	LOC_Os07g04430	0.436516	-0.224318	1.00781	0.240122	0.81662	0.0205792	0	0	expressed protein	Similar to BRI1-KD interacting protein 133 (Fragment).
Os01g0939600	LOC_Os01g71280	0.434488	0.994236	1.05035	0.0321596	1.57363e-09	3.24518e-10	GPDH2, OsGPDH1-2	glycerol-3-phosphate dehydrogenase 2	glycerol-3-phosphate dehydrogenase, putative, expressed	Similar to Glycerol-3-phosphate dehydrogenase-like protein (Fragment).
Os05g0181700	LOC_Os05g08900	0.433709	-1.70199	0.398493	0.523473	4.09993e-05	0.511358	0	0	expressed protein	Conserved hypothetical protein.
Os03g0781300	LOC_Os03g56860	0.431355	1.10845	0.120864	0.21441	1.08425e-05	0.7763	0	0	expressed protein	Conserved hypothetical protein.
Os10g0543400	LOC_Os10g39700	0.431201	-0.188363	-1.11112	0.514004	0.755326	0.0147078	0	0	CHIT15 - Chitinase family protein precursor, putative, expressed	Chitinase 8.
Os08g0394000	None	0.431078	-0.274089	-1.23183	0.173666	0.418619	6.02739e-07	-	-	-	-
Os07g0520300	LOC_Os07g33620	0.429606	-2.82921	3.35759	0.510667	4.87838e-10	2.89274e-14	0	0	cytochrome P450 domain containing protein, expressed	Cytochrome P450 family protein.
Os08g0375400	LOC_Os08g28790	0.429135	0.731798	1.95401	0.25034	0.00725001	2.65144e-14	0	0	dirigent, putative, expressed	Plant disease resistance response protein family protein.
Os06g0147100	LOC_Os06g05440	0.428248	0.797335	-2.10051	0.208607	0.00297387	4.92571e-18	0	0	expressed protein	Similar to cDNA clone:J023088C01, full insert sequence.
Os02g0212400	LOC_Os02g12080	0.428239	-1.01551	0.34239	0.0776083	2.56142e-07	0.154195	0	0	expressed protein	Conserved hypothetical protein.
Os12g0568100	LOC_Os12g38040	0.425702	-1.19154	0.264765	0.632701	0.0178212	0.750495	0	0	metallothionein family protein, expressed	Similar to Zinc knuckle family protein, expressed.
Os01g0220100	LOC_Os01g12070	0.424253	1.0592	-0.592319	0.000233911	1.33333e-24	5.72857e-08	OsCel9A, OsGH9C3, GH9C3, OsGLU5, Cel9A	glycoside hydrolase OsGH9C3, glycoside hydrolase 9C3, endoglucanase 5	endoglucanase precursor, putative, expressed	Similar to Cellulase.
Os03g0797400	LOC_Os03g58300	0.423715	1.89569	-0.724486	0.4464	1.44377e-07	0.0900999	OsIGL, OsIgl	indole-3-glycerol phosphate lyase	indole-3-glycerol phosphate lyase, chloroplast precursor, putative, expressed	Similar to Indole-3-glycerol phosphate lyase.
Os02g0114400	LOC_Os02g02340	0.422841	1.20592	1.52991	0.0398662	3.93516e-14	3.77883e-21	GPAT	glycerol-3-phosphate acyltransferase	glycerol-3-phosphate acyltransferase, putative, expressed	Similar to glycerol-3-phosphate acyltransferase 8.
Os01g0956200	LOC_Os01g72610	0.422243	1.1684	-0.926164	0.00212796	1.38104e-22	2.80226e-14	0	0	glycosyltransferase, putative, expressed	Glycosyltransferase AER61, uncharacterized domain containing protein.
Os11g0239200	LOC_Os11g13540	0.420547	-1.16947	0.659057	0.626875	0.0185148	0.355976	OsSRP-FLC, OrysaZ2b	Serpin-Z2B	serpin domain containing protein, putative, expressed	Serpin-Z2B.
Os08g0482600	LOC_Os08g37660	0.418669	-1.26729	-0.187145	0.485046	0.00111331	0.763985	OsUCL29	uclacyanin-like protein 29	plastocyanin-like domain containing protein, putative, expressed	Cupredoxin domain containing protein.
Os10g0163370	LOC_Os10g08026	0.417587	-1.10853	1.61937	0.534276	0.0177427	0.000256014	0	0	lecithin:cholesterol acyltransferase, putative, expressed	Lecithin:cholesterol acyltransferase family protein.
Os02g0177700	LOC_Os02g08110	0.417128	1.68776	-0.981543	0.415128	6.69124e-07	0.00823768	0	0	membrane associated DUF588 domain containing protein, putative, expressed	Uncharacterised protein family UPF0497, trans-membrane plant subgroup domain containing protein.
Os01g0650200	LOC_Os01g46169	0.415592	0.711554	-1.00642	3.48633e-05	6.08282e-14	2.10694e-27	OsGELP21, OsGELP21a, OsGELP21b, OsGELP21c	GDSL esterase/lipase protein 21	GDSL-like lipase/acylhydrolase, putative, expressed	Lipase, GDSL domain containing protein.
Os05g0588850	None	0.414453	-0.389914	1.38448	0.566455	0.582011	0.00662277	-	-	-	-
Os06g0719900	LOC_Os06g50510	0.413761	-0.723488	1.39343	0.446047	0.0700465	0.000123009	0	0	START domain containing protein, expressed	Similar to endo/excinuclease amino terminal domain-containing protein.
Os07g0208700	None	0.413534	0.140356	1.06083	0.55045	0.847281	0.0293725	-	-	-	-
Os09g0491612	LOC_Os09g31450	0.413489	-0.935507	1.1566	0.592675	0.101259	0.0357941	Ospgip7, pgip7, OsPGIP7	Polygalacturonase-inhibiting protein 7, polygalacturonase inhibiting protein 7	polygalacturonase inhibitor 1 precursor, putative, expressed	Leucine-rich repeat (LRR) protein, Inhibitor of fungal polygalacturonase, Defence response
Os03g0102700	LOC_Os03g01270	0.412998	1.06728	0.394037	5.87048e-05	5.04958e-31	9.45891e-05	OsEXPB7, osaEXPb1.12	Expansin-B7, Beta-expansin-7	expansin precursor, putative, expressed	Similar to Expansin-B7.
Os03g0299200	LOC_Os03g18740	0.412495	-0.96336	1.03193	0.000434167	1.42843e-20	2.3258e-23	0	0	oxidoreductase, short chain dehydrogenase/reductase family, putative, expressed	Similar to Alcohol dehydrogenase (Fragment).
Os03g0664650	LOC_Os03g46190	0.412194	1.13737	1.50446	0.0355208	5.99734e-14	2.14221e-22	0	0	parafibromin, putative, expressed	Hypothetical gene.
Os07g0558200	LOC_Os07g37220	0.412164	-0.28725	1.9956	0.0209502	0.0839573	3.2223e-46	0	0	inositol-1-monophosphatase, putative, expressed	Inositol monophosphatase family protein.
[truncated: 2,670 more rows]
